# Supplementary material for: Influence of the Great Amazon Reef System and Pleistocene sea-level drops on the phylogeography of Haemulon aurolineatum (Haemulidae)
Source: PeerJ. 2025 Aug 11;13:e19415. doi: 10.7717/peerj.19415 (PMC12352425; doi:10.7717/peerj.19415)
Supplement: Supplemental Information 2 [file peerj-13-19415-s002.fas]

>PQ588518-16967-0
TGTACCTTAATGCCGTCTAATCTTTATGTTTGCCCACCGCAAAGCATCTTAAACGTGTGATACCTTAGATTATGTGCTTTGTAGACACGGATGGCCGTTTTATATGACAGAATAAAGCGTAGTAGGGGAGCTCCTGTGAATGGGTAGTTGTAACAGTGGGCAGTTAGCAGGCCGTGCATGTGTTCACACAGCAGCGACAGACTAAAGAGGCAGAGAGTCAACTTAATTTATTTAGCGACTGTATGCTTGTGTCTTTTGTCTCATCGCCTGAAACTGTCCAATTTTAAAGCGTAACGTTATCCTCGTTAGTTAGCCTTGAGCTGGTTAGCCGTTAGCATAGCCTGATACATGCTGGATGTGCAGGAGGTCTTCCAGGATCCATGTCAG
>PQ588519-16967-1
TGTACCTTAATGCCGTCTAATCTTTATGTTTGCCCACCGCAAAGCATCTTAAACGTGTGATACCTTAGATTATGTGCTTTGTAGACACGGATGGCCGTTTTATATGACAGAATAAAGCGTAGTAGGGGAGCTCCTGTGAATGGGTAGTTGTAACAGTGGGCAGTTAGCAGGCCGTGCATGTGTTCACACAGCAGCGACAGACTAAAGAGGCAGAGAGTCAACTTTATTTATTTAGCGACCGTATGCTTGTGTCTTTTGTCTCATTGTCTGAAACTGTCCAATTTTAAAGCGTAACGTTATCCTCGTTAGTTAGCCTTGAGCTGGTTAGCCGTTAGCATAGCCTGATACATGCTGGATGTGCAGGAGGTCTTCCAGGATCCATGTCTG
>PQ588520-16968-0
TGTACCTTAATGCCGTCTAATCTTTATGTTTGCCTACCGCAAAGCATCTTAAACGTGTGATACCTTAGATTATGTGCTTTGTAGACACGGATGGCCGTTTTATATGACAGAATAAAGCGTAGTAGGGGAGCTCCTGTGAATGGGTAGTTGTAACAGTGGGCAGTTAGCAGGCCGTGCATGTGTTCACACAGCAGCGACAGACTAAAGAGGCAGAGAGTCAACTTAATTTATTTAGCGACCGTATGCTTGTGTCTTTTGTCTCATCGTCTGAAACTGTCCAATTTTAAAGCGTAACGTTATCCTCGTTAGTTAGCCTTGAGCTGGTTAGCCGTTAGCATAGCCTAGTACATGCTGGATGTGCAGGAGGTCTTCCAGGATCCATGTCAG
>PQ588521-16968-1
TGTACCTTAATGCCGTCTAATCTTTATGTTTGCCTACCGCAAAGCATCTTAAACGTGTGATACCTTAGATTATGTGCTTTGTAGACACGGATGGCCGTTTTATATGACAGAATAAAGCGTAGTAGGGGAGCTCCTGTGAATGGGTTGTTGTAACAGTGGGCAGTTAGCAGGCCGTGCATGTGTTCACACAGCAGCGACAGACTAAAGAGGCAGAGAGTCAACTTTATTTATTTAGCGACTGTATGCTTGTGTCTTTTGTCTCATTGTCTGAAACTGTCCAATTTTAAAGCGTAACGTTATCCTCGTTAGTTAGCCTTGAGCTGGTTAGCCGTTAGCATAGCCTAGTACATGCTGGATGTGCAGGAGGTCTTTCAGGATCCATGTCTG
>PQ588494-17005-0
TGTACCTTAATGCCGTCTAATCTTTATGTTTGCCCACCGCAAAGCATCTTAAACGTGTGATACCTTAGATTATGTGCTTTGTAGACACGGATGGCCGTTTTATATGACAGAATAAAGCGTAGTAGTGGAGCTCCTGTGAATGGGTAGTTGTAACAGTGGGCAGTTAGCAGGCCGTGCATGTGTTCACACAGCAGCGACAGACTAAAGAGGCAGAGAGTCAACTTAATTTATTTAGCGACTGTATGCTTGTGTCTTTTGTCTCATCGCCTGAAACTGTCCAATTTTAAAGCGTAACGTTATCCTCGTTAGTTAGCCTTGAGCTGGTTAGCCGTTAGCATAGCCTAGTACATGCTGGATGTGCAGGAGGTCTTCCAGGATCCATGTCAG
>PQ588495-17005-1
TGTACCTTAATGCCGTCTAATCTTTATGTTTGCCCACCGCAAAGCATCTTAAACGTGTGATACCTTAGATTATGTGCTTTGTAGACACGGATGGCCGTTTTATATGACAGAATAAAGCGTAGTAGTGGAGCTCCTGTGAATGGGTAGTTGTAACAGTGGGCAGTTAGCAGGCCGTGCATGTGTTCACACAGCAGCGACAGACTAAAGAGGCAGAGAGTCAACTTTATTTATTTAGCGGCCGTATGCTTGTGTCTTTTGTCTCATTGTCTGAAACTGTCCAATTTTAAAGCGTAACGTTATCCTCGTTAGTTAGCCTTGAGCTGGTTAGCCGTTAGCATAGCCTAGTACATGCTGGATGTGCAGGAGGTCTTCCAGGATCCATGTCTG
>PQ588492-27792-0
TGTACCTTAATGCCGTCTAATCTTTATGTTTGCCCACCGCAAAGCATCTTAAACGTGTGATACCTTAGATTATGTGCTTTGTAGACACGGATGGCCGTTTTATATGACAGAATAAAGCGTAGTAGGGGAGCTCCTGTGAATGGGTAGTTGTAACAGTGGGCAGTTAGCAGGCCGTGCATGTGTTCACACAGCAGCGACAGACTAAAGAGGCAGAGAGTCAACTTAATTTATTTAGCGACTGTATGCTTGTGTCTTTTGTCTCATCGTCTGAAACTGTCCAATTTTAAAGCGTAACGTTATCCTCGTTAGTTAGCCTTGAGCTGGTTAGCCGTTAGCATAGCCTGGTACATGCTGGATGTGCAGGAGGTCTTCCAGGATCCATGTCTG
>PQ588493-27792-1
TGTACCTTAATGCCGTCTAATCTTTATGTTTGCCCACCGCAAAGCATCTTAAACGTGTGATACCTTAGATTATGTGCTTTGTAGACACGGATGGCCGTTTTATATGACAGAATAAAGCGTAGTAGGGGAGCTCCTGTGAATGGGTAGTTGTAACAGTGGGCAGTTAGCAGGCCGTGCATGTGTTCACACAGCAGCGACAGACTAAAGAGGCAGAGAGTCAACTTAATTTATTTAGCGACTGTATGCTTGTGTCTTTTGTCTCATCGTCTGAAACTGTCCAATTTTAAAGCGTAACGTTATCCTCGTTAGTTAGCCTTGAGCTGGTTAGCCGTTAGCATAGCCTGGTACATGCTGGATGTGCAGGAGGTCTTCCAGGATCCATGTCTG
>PQ588500-30255-0
TGAACCTTAATGCCGTCTAATCTTTATGTTTGCCCACCGCAAAGCATCTTAAACGTGTGATACCTTAGATTATGTGCTTTGTAGACACGGATGGCCGTTTTATATGACAGAATAAAGCGTAGTAGGGGAGCTCCTGTGAATGGGTAGTTGTAACAGTGGGCAGTTAGCAGGCCGTGCATGTGTTCACACAGCAGCGACAGACTAAAGAGGCAGAGAGTCAACTTAATTTATTTAGCGACTGTATGCTTGTGTCTTTTGTCTCATCGTCTGAAACTGTCCAATTTTAAAGCGTAACGTTATCCTCGTTAGTTAGCCTTGAGCTGGTTAGCCGTTAGCATAGCCTAGTACATGCTGGATGTGCAGGAGGTCTTCCAGGATCCATGTCTG
>PQ588501-30255-1
TGAACCTTAATGCCGTCTAATCTTTATGTTTGCCCACCGCAAAGCATCTTAAACGTGTGATACCTTAGATTATGTGCTTTGTAGACACGGATGGCCGTTTTATATGACAGAATAAAGCGTAGTAGGGGAGCTCCTGTGAATGGGTAGTTGTAACAGTGGGCAGTTAGCAGGCCGTGCATGTGTCCACACAGCAGCGACAGACTAAAGAGGCAGAGAGTCAACTTAATTTATTTAGCGACTGTATGCTTGTGTCTTTTGTCTCATCGTCTGAAACTGTCCAATTTTAAAGCGTAACGTTATCCTCGTTAGTTAGCCTTGAGCTGGTTAGCCGTTAGCATAGCCTGGTACATGCTGGATGTGCAGGAGGTCTTCCAGGATCCATGTCTG
>PQ588490-30256-0
TGTACCTTAATGCCGTCTAATCTTTATGTTTGCCCACCGCAAAGCATCTTAAACGTGTGATACCTTAGATTATGTGCTTTGTAGACACGGATGGCCGTTTTATATGACAGAATAAAGCGTAGTAGTGGAGCTCCTGTGAATGGGTAGTTGTAACAGTGGGCAGTTAGCAGGCCGTGCATGTGTTCACACAGCAGCGACAGACTAAAGAGGCAGAGAGTCAACTTTATTTATTTAGCGGCCGTATGCTTGTGTCTTTTGTCTCATCGCCTGAAACTGTCCAATTTTAAAGCGTAACGCTATCCTCGTTAGTTAGCCTTGAGCTGGTTAGCCGTTAGCATAGCCTAGTACATGCTGGATGTGCAGGAGGTCTTCCAGGATCCATGTCAG
>PQ588491-30256-1
TGTACCTTAATGCCGTCTAATCTTTATGTTTGCCCACCGCAAAGCATCTTAAACGTGTGATACCTTAGATTATGTGCTTTGTAGACACGGATGGCCGTTTTATATGACAGAATAAAGCGTAGTAGTGGAGCTCCTGTGAATGGGTAGTTGTAACAGTGGGCAGTTAGCAGGCCGTGCATGTGTTCACACAGCAGCGACAGACTAAAGAGGCAGAGAGTCAACTTTATTTATTTAGCGACCGTATGCTTGTGTCTTTTGTCTCATCGCCTGAAACTGTCCAATTTTAAAGCGTAACGCTATCCTCGTTAGTTAGCCTTGAGCTGGTTAGCCGTTAGCATAGCCTAGTACATGCTGGATGTGCAGGAGGTCTTCCAGGATCCATGTCAG
>PQ588478-54402-0
TGTACCTTAATGCCGTCTAATCTTTATGTTTGCCCACCGCAAAGCATCTTAAACGTGTGATACCTTAGATTATGTGCTTTGTAGACACGGATGGCCGTTTTATATGACAGAATAAAGCGTAGTAGAGGAGCTCCTGTGAATGGGTAGTTGTAACAGTGGGCAGTTAGCAGGCCGTGCATGTGTTCACACAGCAGCGACAGACTAAAGAGGCAGAGAGTCAACTTAATTTATTTAGCGGCCGTATGCTTGTGTCTTTTGTCTCATTGCCTGAAACTGTCCAATTTTAAAGCGTAACGTTATCCTCGTTAGTTAGCCTTGAGCTGGTTAGCCGTTAGCATAGCCTGGTACATGCTGGATGTGCAGGAGGTCTTCCAGGATCCATGTCAG
>PQ588479-54402-1
TGTACCTTAATGCCGTCTAATCTTTATGTTTGCCCACCGCAAAGCATCTTAAACGTGTGATACCTTAGATTATGTGCTTTGTAGACACGGATGGCCGTTTTATATGACAGAATAAAGCGTAGTAGAGGAGCTCCTGTGAATGGGTAGTTGTAACAGTGGGCAGTTAGCAGGCCGTGCATGTGTTCACACAGCAGCGACAGACTAAAGAGGCAGAGAGTCAACTTTATTTATTTAGCGGCCGTATGCTTGTGTCTTTTGTCTCATCGCCTGAAACTGTCCAATTTTAAAGCGCAACGTTATCCTCGTTAGTTAGCCTTGAGCTGGTTAGCCGTTAGCATAGCCTGGTACATGCTGGATGTGCAGGAGGTCTTCCAGGATCCATGTCAG
>PQ588480-54921-0
TGTACCTTAATGCCGTCTAATCTTTATGTTTGCCCACCGCAAAGCATCTTAAACGTGTGATACCTTAGATTATGTGCTTTGTAGACACGGATGGCCGTTTTATATGACAGAATAAAGCGTAGTAGAGGAGCTCCTGTGAATGGGTAGTTGTAACAGTGGGCAGTTAGCAGGCCGTGCATGTGTTCACACAGCAGCGACAGACTAAAGAGGCAGAGAGTCAACTTTATTTATTTAGCGGCCGTATGCTTGTGTCTTTTGTCTCATTGTCTGAAACTGTCCAATTTTAAAGTGTAACGTTATCCTCGTTAGTTAGCCTTGAGCTGGTTAGCCGTTAGCATAGCCTAGTACATGCTGGATGTGCAGGAGGTCTTCCAGGATCCATGTCAG
>PQ588481-54921-1
TGTACCTTAATGCCGTCTAATCTTTATGTTTGCCCACCGCAAAGCATCTTAAACGTGTGATACCTTAGATTATGTGCTTTGTAGACACGGATGGCCGTTTTATATGACAGAATAAAGCGTAGTAGAGGAGCTCCTGTGAATGGGTAGTTGTAACAGTGGGCAGTTAGCAGGCCGTGCATGTGTTCACACAGCAGCGACAGACTAAAGAGGCAGAGAGTCAACTTTATTTATTTAGCGGCCGTATGCTTGTGTCTTTTGTCTCATTGTCTGAAACTGTCCAATTTTAAAGTGTAACGTTATCCTCGTTAGTTAGCCTTGAGCTGGTTAGCCGTTAGCATAGCCTAGTACATGCTGGATGTGCAGGAGGTCTTCCAGGATCCATGTCAG
>PQ588482-63051-0
TGTACCTTAATGCCGTCTAATCTTTATGTTTGCCCACCGCAAAGCATCTTAAACGTGTGATACCTTAGATTATGTGCTTTGTAGACACGGATGGCCGTTTTATATGACAGAATAAAGCGTAGTAGAGGAGCTCCTGTGAATGGGTAGTTGTAACAGTGGGCAGTTAGCAGGCCGTGCATGTGTTCACACAGCAGCGACAGACTAAAGAGGCAGAGAGTCAACTTTATTTATTTAGCGGCCGTATGCTTGTGTCTTTTGTCTCATTGTCTGAAACTGTCCAATTTTAAAGTGAAACGTTATCCGCGTTAGTTTGCCTTGAGCTGGTTAGCCGTTAGCATAGCCTAGTACATGCTGGATGTGCAGGAGGTCTTCCAGGATCCATGTCAG
>PQ588483-63051-1
TGTACCTTAATGCCGTCTAATCTTTATGTTTGCCCACCGCAAAGCATCTTAAACGTGTGATACCTTAGATTATGTGCTTTGTAGACACGGATGGCCGTTTTATATGACAGAATAAAGCGTAGTAGAGGAGCTCCTGTGAATGGGTAGTTGTAACAGTGGGCAGTTAGCAGGCCGTGCATGTGTTCACACAGCAGCGACAGACTAAAGAGGCAGAGAGTCAACTTTATTTATTTAGCGGCCGTATGCTTGTGTCTTTTGTCTCATTGTCTGAAACTGTCCAATTTTAAAGTGAAACGTTATCCGCGTTAGTTTGCCTTGAGCTGGTTAGCCGTTAGCATAGCCTAGTACATGCTGGATGTGCAGGAGGTCTTCCAGGATCCATGTCAG
>PQ588484-63240-0
TGTACCTTAATGCCGTCTAATCTTTATGTTTGCCCACCGCAAAGCATCTTAAACGTGTGATACCTTAGATTATGTGCTTTGTAGACACGGATGGCCGTTTTATATGACAGAATAAAGCGTAGTAGAGGAGCTCCTGTGAATGGGTAGTTGTAACAGTGGGCAGTTAGCAGGCCGTGCATGTGTTCACACAGCAGCGACAGACTAAAGAGGCAGAGAGTCAACTTTATTTATTTAGCGGCGGTATGCTTGTGTCTTTTGTCTCATTGTCTGAAACTGTCCAATTTTAAAGTGTAACGTTATCCTCGTTAGTTAGCCTTGAGCTGGTTAGCCGTTAGCATAGCCTAGTACATGCTGGATGTGCAGGAGGTCTTTCAGGATCCATGTCAG
>PQ588485-63240-1
TGTACCTTAATGCCGTCTAATCTTTATGTTTGCCCACCGCAAAGCATCTTAAACGTGTGATACCTTAGATTATGTGCTTTGTAGAGACGGATGGCCGTTTTATATGACAGAATAAAGCGTAGTAGAGGAGCTCCTGTGAATGGGTAGTTGTAACAGTGGGCAGTTAGCAGGCCGTGCATGTGTTCACACAGCAGCGACAGACTAAAGAGGCAGAGAGTCAACTTTATTTATTTAGCGGCTGTATGCTTGTGTCTTTTGTCTCATTGTCTGAAACTGTCCAATTTTAAAGTGTAACGTTATCCTCGTTAGTTAGCCTTGAGCTGGTTAGCCGTTAGCATAGCCTAGTACATGCTGGATGTGCAGGAGGTCTTCCAGGATCCATGTCAG
>PQ588498-63241-0
TGTACCTTAATGCCGTCTAATCTTTATGTTTGCCCACCGCAAAGCATCTTAAACGTGTGATACCTTAGATTATGTGCTTTGTAGACACGGATGGCCGTTTTATATGACAGAATAAAGCGTAGTAGAGGAGCTCCTGTGAATGGGTTGTTGTAACAGTGGGCAGTTAGCAGGCCGTGCATGTGTTCACACAGCAGCGACAGACTAAAGAGGCAGAGAGTCAACTTTATTTATTTAGCGGCTGTATGCTTGTGTCTTTTGTCTCATTGTCTGAAACTGTCCAATTTTAAAGCGTAACGTTATCCTCGTTAGTTAGCCTTGAGCTGGTTAGCCGTTAGCATAGCCTAGTACATGCTGGATGTGCAGGAGGTCTTTCAGGATCCATGTCAG
>PQ588499-63241-1
TGTACCTTAATGCCGTCTAATCTTTATGTTTGCCCACCGCAAAGCATCTTAAACGTGTGATACCTTAGATTATGTGCTTTGTAGACACGGATGGCCGTTTTATATGACAGAATAAAGCGTAGTAGAGGAGCTCCTGTGAATGGGTTGTTGTAACAGTGGGCAGTTAGCAGGCCGTGCATGTGTTCACACAGCAGCGACAGACTAAAGAGGCAGAGAGTCAACTTTATTTATTTAGCGGCTGTATGCTTGTGTCTTTTGTCTCATTGTCTGAAACTGTCCAATTTTAAAGCGTAACGTTATCCTCGTTAGTTAGCCTTGAGCTGGTTAGCCGTTAGCATAGCCTAGTACATGCTGGATGTGCAGGAGGTCTTTCAGGATCCATGTCAG
>PQ588496-63243-0
TGTACCTTAATGCCGTCTAATCTTTATGTTTGCCCACCGCAAAGCATCTTAAACGTGTGATACCTTAGATTATGTGCTTTGTAGACACGGATGGCCGTTTTATATGACAGAATAAAGCGTAGTAGGGGAGCTCCTGTGAATGGGTAGTTGTAACAGTGGGCAGTTAGCAGGCCGTGCATGTGTTCACACAGCAGCGACAGACTAAAGAGGCAGAGAGTCAACTTTATTTATTTAGCGGCTGTATGCTTGTGTCTTTTGTCTCATTGTCTGAAACTGTCCAATTTTAAAGCGTAACGTTATCCTCGTTAGTTAGCCTTGAGCTGGTTAGCCGTTAGCATAGCCTGGTACATGCTGGATGTGCAGGAGGTCTTCCAGGATCCATGTCTG
>PQ588497-63243-1
TGTACCTTAATGCCGTCTAATCTTTATGTTTGCCCACCGCAAAGCATCTTAAACGTGTGATACCTTAGATTATGTGCTTTGTAGACACGGATGGCCGTTTTATATGACAGAATAAAGCGTAGTAGGGGAGCTCCTGTGAATGGGTAGTTGTAACAGTGGGCAGTTAGCAGGCCGTGCATGTGTTCACACAGCAGCGACAGACTAAAGAGGCAGAGAGTCAACTTTATTTATTTAGCGGCTGTATGCTTGTGTCTTTTGTCTCATTGTCTGAAACTGTCCAATTTTAAAGCGTAACGTTATCCTCGTTAGTTAGCCTTGAGCTGGTTAGCCGTTAGCATAGCCTGGTACATGCTGGATGTGCAGGAGGTCTTCCAGGATCCATGTCTG
>PQ588488-63344-0
TGTACCTTAATGCCGTCTAATCTTTATGTTTGCCCACCGCAAAGCATCTTAAACGTGTGATACCTTAGATTATGTGCTTTGTAGACACGGATGGCCGTTTTATATGACAGAATAAAGCGTAGTAGAGGAGCTCCTGTGAATGGGTAGTTGTAACAGTGGGCAGTTAGCAGGCCGTGCATGTGTTCACACAGCAGCGACAGACTAAAGAGGCAGAGAGTCAACTTTATTTATTTAGCGACCGTATGCTTGTGTCTTTTGTCTCATTGTCTGAAACTGTCCAATTTTAAAGTGTAACGTTATCCTCGTTAGTTAGCCTTGAGCTGGTTAGCCGTTAGCATAGCCTAGTACATGCTGGATGTGCAGGAGGTCTTCCAGGATCCATGTCTG
>PQ588489-63344-1
TGTACCTTAATGCCGTCTAATCTTTATGTTTGCCCACCGCAAAGCATCTTAAACGTGTGATACCTTAGATTATGTGCTTTGTAGACACGGATGGCCGTTTTATATGACAGAATAAAGCGTAGTAGAGGAGCTCCTGTGAATGGGTAGTTGTAACAGTGGGCAGTTAGCAGGCCGTGCATGTGTTCACACAGCAGCGACAGACTAAAGAGGCAGAGAGTCAACTTTATTTATTTAGCGGCCGTATGCTTGTGTCTTTTGTCTCATTGTCTGAAACTGTCCAATTTTAAAGTGTAACGTTATCCTCGTTAGTTAGCCTTGAGCTGGTTAGCCGTTAGCATAGCCTAGTACATGCTGGATGTGCAGGAGGTCTTCCAGGATCCATGTCTG
>PQ588486-63239-0
TGTACCTTAATGCCGTCTAATCTTTATGTTTGCCCACCGCAAAGCATCTTAAACGTGTGATACCTTAGATTATGTGCTTTGTAGACACGGATGGCCGTTTTATATGACAGAATAAAGCGTAGTAGAGGAGCTCCTGTGAATGGGTAGTTGTAACAGTGGGCAGTTAGCAGGCCGTGCATGTGTTCACACAGCAGCGACAGACTAAAGAGGCAGAGAGTCAACTTTATTTATTTAGCGGCCGTATGCTTGTGTCTTTTGTCTCATTGTCTGAAACTGTCCAATTTTAAAGTGTAACGTTATGCTCGTTAGTTAGCCTTGAGCTGGTTAGCCGTTAGCATAGCCTAGTACATGCTGGATGTGCAGGAGGTCTTCCAGGATCCATGTCAG
>PQ588487-63239-1
TGTACCTTAATGCCGTCTAATCTTTATGTTTGCCCACCGCAAAGCATCTTAAACGTGTGATACCTTAGATTATGTGCTTTGTAGACACGGATGGCCGTTTTATATGACAGAATAAAGCGTAGTAGAGGAGCTCCTGTGAATGGGTAGTTGTAACAGTGGGCAGTTAGCAGGCCGTGCATGTGTTCACACAGCAGCGACAGACTAAAGAGGCAGAGAGTCAACTTTATTTATTTAGCGGCCGTATGCTTGTGTCTTTTGTCTCATTGTCTGAAACTGTCCAATTTTAAAGTGTAACGTTATCCTCGTTAGTTAGCCTTGAGCTGGTTAGCCGTTAGCATAGCCTAGTACATGCTGGATGTGCAGGAGGTCTTCCAGGATCCATGTCAG
>PQ588504-68557-0
TGTACCTTAATGCCGTCTAATCTTTATGTTTGCCCACCGCAAAGCATCTTAAACGTGTGATACCTTAGATTATGTGCTTTGTAGACACGGATGGCCGTTTTATATGACAGAATAAAGCGTAGTAGTGGAGCTCCTGTGAATGGGTTGTTGTAACAGTGGGCAGTTAGCAGGCCGTGCATGTGTTCACACAGCAGCGACAGACTAAAGAGGCAGAGAGTCAACTTAATTTATTTAGCGACCGTATGCTTGTGTCTTTTGTCTCATCGCCTGAAACTGTCCAATTTTAAAGCGTAACGTTATCCTCGTTAGTTAGCCTTGAGCTGGTTAGCCGTTAGCATAGCCTGGTACATGCTGGATGTGCAGGAGGTCTTCCAGGATCCATGTCAG
>PQ588505-68557-1
TGTACCTTAATGCCGTCTAATCTTTATGTTTGCCCACCGCAAAGCATCTTAAACGTGTGATACCTTAGATTATGTGCTTTGTAGACACGGATGGCCGTTTTATATGACAGAATAAAGCGTAGTAGTGGAGCTCCTGTGAATGGGTAGTTGTAACAGTGGGCAGTTAGCAGGCCGTGCATGTGTTCACACAGCAGCGACAGACTAAAGAGGCAGAGAGTCAACTTAATTTATTTAGCGACTGTATGCTTGTGTCTTTTGTCTCATCGCCTGAAACTGTCCAATTTTAAAGCGTAACGTTGTCCTCGTTAGTTAGCCTTGAGCTGGTTAGCCGTTAGCATAGCCTGGTACATGCTGGATGTGCAGGAGGTCTTCCAGGATCCATGTCAG
>PQ588506-68558-0
TGTACCTTAATGCCGTCTAATCTTTATGTTTGCCCATCGCAAAGCATCTTAAACGTGTGATACCTTAGATTATGTGCTTTGTAGACACGGATGGCCGTTTTATATGACAGAATAAAGCGTAGTAGTGGAGCTCCTGTGAATGGGTAGTTGTAACAGTGGGCAGTTAGCAGGCCGTGCATGTGTTCACACAGCAGCGACAGACTAAAGAGGCAGAGAGTCAACTTAATTTATTTAGCGACTGTATGCTTGTGTCTTTTGTCTCATCGCCTGAAACTGTCCAATTTTAAAGCGTAACGTTATCCTCGTTAGTTAGCCTTGAGCTGGTTAGCCGTTAGCGTAGCCTGGTACATGCTGGATGTGCAGGAGGTCTTCCAGGATCCATGTCTG
>PQ588507-68558-1
TGTACCTTAATGCCGTCTAATCTTTATGTTTGCCCACCGCAAAGCATCTTAAACGTGTGATACCTTAGATTATGTGCTTTGTAGACACGGATGGCCGTTTTATATGACAGAATAAAGCGTAGTAGTGGAGCTCCTGTGAATGGGTTGTTGTAACAGTGGGCAGTTAGCAGGCCGTGCATGTGTTCACACAGCAGCGACAGACTAAAGAGGCAGAGAGTCAACTTAATTTATTTAGCGACTGTATGCTTGTGTCTTTTGTCTCATCGCCTGAAACTGTCCAATTTTAAAGCGTAACGTTATCCTCGTTAGTTAGCCTTGAGCTGGTTAGCCGTTAGCATAGCCTGGTACATGCTGGATGTGCAGGAGGTCTTCCAGGATCCATGTCTG
>PQ588514-68565-0
TGTACCTTAATGCCGTCTAATCTTTATGTTTGCCCACCGCAAAGCATCTTAAACGTGTGATACCTTAGATTATGTGCTTTGTAGACACGGATGGCCGTTTTATATGACAGAATAAAGCGTAGTAGGGGAGCTCCTGTGAATGGGTTGTTGTAACAGTGGGCAGTTAGCAGGCCGTGCATGTGTTCACACAGCAGCGACAGACTAAAGAGGCAGAGAGTCAACTTTATTTATTTAGCGACTGTATGCTTGTGTCTTTTGTCTCATTGTCTGAAACTGTCCAATTTTAAAGCGTAACGTTATCCTCGTTAGTTAGCCTTGAGCTGGTTAGCCGTTAGCATAGCCTAGTACATGCTGGATGTGCAGGAGGTCTTCCAGGATCCATGTCTG
>PQ588515-68565-1
TGTACCTTAATGCCGTCTAATCTTTATGTTTGCCCACCGCAAAGCATCTTAAACGTGTGATACCTTAGATTATGTGCTTTGTAGACACGGATGGCCGTTTTATATGACAGAATAAAGCGTAGTAGGGGAGCTCCTGTGAATGGGTTGTTGTAACAGTGGGCAGTTAGCAGGCCGTGCATGTGTTCACACAGCAGCGACAGACTAAAGAGGCAGAGAGTCAACTTTATTTATTTAGCGACTGTATGCTTGTGTCTTTTGTCTCATTGTCTGAAACTGTCCAATTTTAAAGCGTAACGTTATCCTCGTTAGTTAGCCTTGAGCTGGTTAGCCGTTAGCATAGCCTAGTACATGCTGGATGTGCAGGAGGTCTTCCAGGATCCATGTCTG
>PQ588516-68566-0
TGTACCTTAATGCCGTCTAATCTTTATGTTTGCCCACCGCAAAGCATCTTAAACGTGTGATACCTTAGATTATGTGCTTTGTAGACACGGATGGCCGTTTTATATGACAGAATAAAGCGTAGTAGAGGAGCTCCTGTGAATGGGTAGTTGTAACAGTGGGCAGTTAGCAGGCCGTGCATGTGTTCACACAGCAGCGACAGACTAAAGAGGCAGAGAGTCAACTTAATTTATTTAGCGGCCGTATGCTTGTGTCTTTTGTCTCATTGTCTGAAACTGTCCAATTTTAAAGTGTAACGTTATCCTCGTTAGTTAGCCTTGAGCTGGTTAGCCGTTAGCATAGCCTGGTACATGCTGGATGTGCAGGAGGTCTTCCAGGATCCATGTCTG
>PQ588517-68566-1
TGTACCTTAATGCCGTCTAATCTTTATGTTTGCCCACCGCAAAGCATCTTAAACGTGTGATACCTTAGATTATGTGCTTTGTAGACACGGATGGCCGTTTTATATGACAGAATAAAGCGTAGTAGAGGAGCTCCTGTGAATGGGTAGTTGTAACAGTGGGCAGTTAGCAGGCCGTGCATGTGTTCACACAGCAGCGACAGACTAAAGAGGCAGAGAGTCAACTTAATTTATTTAGCGGCCGTATGCTTGTGTCTTTTGTCTCATTGTCTGAAACTGTCCAATTTTAAAGTGTAACGCTATCCTCGTTAGTTAGCCTTGAGCTGGTTAGCCGTTAGCATAGCCTGGTACATGCTGGATGTGCAGGAGGTCTTCCAGGATCCATGTCTG
>PQ588512-68567-0
TGTACCTTAATGCCGTCTAATCTTTATGTTTGCCCACCGCAAAGCATCTTAAACGTGTGATACCTTAGATTATGTGCTTTGTAGACACGGATGGCCGTTTTATATGACAGAATAAAGCGTAGTAGAGGAGCTCCTGTGAATGGGTAGTTGTAACAGTGGGCAGTTAGCAGGCCGTGCATGTGTTCACACAGCAGCGACAGACTAAAGAGGCAGAGAGTCAACTTTATTTATTTAGCGACCGTATGCTTGTGTCTTTTGTCTCATCGCCTGAAACTGTCCAATTTTAAAGCGTAACGTTATCCTCGTTAGTTAGCCTTGAGCTGGTTAGCCGTTAGCATAGCCTGGTACATGCTGGATGTGCAGGAGGTCTTCCAGGATCCATGTCTG
>PQ588513-68567-1
TGTACCTTAATGCCGTCTAATCTTTATGTTTGCCCACCGCAAAGCATCTTAAACGTGTGATACCTTAGATTATGTGCTTTGTAGACACGGATGGCCGTTTTATATGACAGAATAAAGCGTAGTAGAGGAGCTCCTGTGAATGGGTAGTTGTAACAGTGGGCAGTTAGCAGGCCGTGCATGTGTTCACACAGCAGCGACAGACTAAAGAGGCAGAGAGTCAACTTTATTTATTTAGCGACCGTATGCTTGTGTCTTTTGTCTCATCGCCTGAAACTGTCCAATTTTAAAGCGTAACGTTATCCTCGTTAGTTAGCCTTGAGCTGGTTAGCCGTTAGCATAGCCTGGTACATGCTGGATGTGCAGGAGGTCTTCCAGGATCCATGTCTG
>PQ588508-68568-0
TGTACCTTAATGCCGTCTAATCTTTATGTTTGCCCACCGCAAAGCATCTTAAACGTGTGATACCTTAGATTATGTGCTTTGTAGACACGGATGGCCGTTTTATATGACAGAATAAAGCGTAGTAGAGGAGCTCCTGTGAATGGGTTGTTGTAACAGTGGGCAGTTAGCAGGCCGTGCATGTGTTCACACAGCAGCGACAGACTAAAGAGGCAGAGAGTCAACTTTATTTATTTAGCGACCGTATGCTTGTGTCTTTTGTCTCATTGTCTGAAACTGTCCAATTTTAAAGCGTAACGTTATCCTCGTTAGTTAGCCTTGAGCTGGTTAGCCGTTAGCATAGCCTAGTACATGCTGGATGTGCAGGAGGTCTTTCAGGATCCATGTCTG
>PQ588509-68568-1
TGTACCTTAATGCCGTCTAATCTTTATGTTTGCCCACCGCAAAGCATCTTAAACGTGTGATACCTTAGATTATGTGCTTTGTAGACACGGATGGCCGTTTTATATGACAGAATAAAGCGTAGTAGAGGAGCTCCTGTGAATGGGTTGTTGTAACAGTGGGCAGTTAGCAGGCCGTGCATGTGTTCACACAGCAGCGACAGACTAAAGAGGCAGAGAGTCAACTTTATTTATTTAGCGACCGTATGCTTGTGTCTTTTGTCTCATTGTCTGAAACTGTCCAATTTTAAAGCGTAACGTTATCCTCGTTAGTTAGCCTTGAGCTGGTTAGCCGTTAGCATAGCCTAGTACATGCTGGATGTGCAGGAGGTCTTTCAGGATCCATGTCTG
>PQ588502-68569-0
TGTACCTTAATGCCGTCTAATCTTTATGTTTGCCCACCGCAAAGCATCTTAAACGTGTGATACCTTAGATTATGTGCTTTGTAGACACGGATGGCCGTTTTATATGACAGAATAAAGCGTAGTAGGGGAGCTCCTGTGAATGGGTAGTTGTAACAGTGGGCAGTTAGCAGGCCGTGCATGTGTTCACACAGCAGCGACAGACTAAAGAGGCAGAGAGTCAACTTTATTTATTTAGCGACTGTATGCTTGTGTCTTTTGTCTCATCGCCTGAAACTGTCCAATTTTAAAGCGTAACGTTATCCTCGTTAGTTAGCCTTGAGCTGGTTAGCCGTTAGCATAGCCTGGTACATGCTGGATGTGCAGGAGGTCTTCCAGGATCCATGTCTG
>PQ588503-68569-1
TGTACCTTAATGCCGTCTAATCTTTATGTTTGCCCACCGCAAAGCATCTTAAACGTGTGATACCTTAGATTATGTGCTTTGTAGACACGGATGGCCGTTTTATATGACAGAATAAAGCGTAGTAGGGGAGCTCCTGTGAATGGGTAGTTGTAACAGTGGGCAGTTAGCAGGCCGTGCATGTGTTCACACAGCAGCGACAGACTAAAGAGGCAGAGAGTCAACTTTATTTATTTAGCGACCGTATGCTTGTGTCTTTTGTCTCATCGCCTGAAACTGTCCAATTTTAAAGCGTAACGTTATCCTCGTTAGTTAGCCTTGAGCTGGTTAGCCGTTAGCATAGCCTGGTACATGCTGGATGTGCAGGAGGTCTTCCAGGATCCATGTCTG
>PQ588510-68570-0
TGTACCTTAATGCCGTCTAATCTTTATGTTTGCCCACCGCAAAGCATCTTAAACGTGTGATGCCTTAGATTATGTGCTTTGTAGACACGGATGGCCGTTTTATATGACAGAATAAAGCGTAGTAGAGGAGCTCCTGTGAATGGGTTGTTGTAACAGTGGGCAGTTAGCAGGCCGTGCATGTGTTCACACAGCAGCGACAGACTAAAGAGGCAGAGAGTCAACTTTATTTATTTAGCGACCGTATGCTTGTGTCTTTTGTCTCATTGTCTGAAACTGTCCAATTTTAAAGTGTAACGTTATCCTCGTTAGTTTGCCTTGAGCTGGTTAGCCGTTAGCATAGCCTAGTACATGCTGGATGTGCAGGAGGTCTTCCAGGATCCATGTCAG
>PQ588511-68570-1
TGTACCTTAATGCCGTCTAATCTTTATGTTTGCCCACCGCAAAGCATCTTAAACGTGTGATGCCTTAGATTATGTGCTTTGTAGACACGGATGGCCGTTTTATATGACAGAATAAAGCGTAGTAGAGGAGCTCCTGTGAATGGGTTGTTGTAACAGTGGGCAGTTAGCAGGCCGTGCATGTGTTCACACAGCAGCGACAGACTAAAGAGGCAGAGAGTCAACTTTATTTATTTAGCGACCGTATGCTTGTGTCTTTTGTCTCATTGTCTGAAACTGTCCAATTTTAAAGTGTAACGTTATCCTCGTTAGTTTGCCTTGAGCTGGTTAGCCGTTAGCATAGCCTAGTACATGCTGGATGTGCAGGAGGTCTTCCAGGATCCATGTCAG
