# Supplementary material for: Influence of the Great Amazon Reef System and Pleistocene sea-level drops on the phylogeography of Haemulon aurolineatum (Haemulidae)
Source: PeerJ. 2025 Aug 11;13:e19415. doi: 10.7717/peerj.19415 (PMC12352425; doi:10.7717/peerj.19415)
Supplement: Supplemental Information 3 [file peerj-13-19415-s003.fas]

>PQ588522-16967-0
GGCTTCCCCGTCAACTTCCTCACTCTCTACGTCACCCTCGAACACAAGAAGCTGCGGACCCCACTAAACTACATCCTACTGAACCTAGCGGTGGCTGACCTCTTCATGGTCCTCGGAGGATTCACCACAACGATGTACACCTCTATGCATGGCTACTTCGTCCTTGGACGCCTTGGCTGCAATCTGGAAGGATTCTTTGCTACCCTCGGTGGTGAGATTGCGCTCTGGTCACTGGTTGTTCTGGCTATTGAGAGATGGGTGGTTGTCTGCAAACCCATCAGCAACTTCCGCTTCGGGGAGAACCACGCTATCATGGGCTTGGCCTTCACCTGGCTGATGGCCTGTGCTTGCGCCGTGCCCCCACTTGTTGGCTGGTCTCGTTACATCCCTGAGGGCATGCAGTGCTCATGTGGAATTGACTACTACACACGTGCAGAGGGTTTCAACAATGAGTCCTTCGTCATCTACATGTTCGTCTGCCACTTCTCGGTTCCACTGACTGTCGTGTTCTTCTGCTACGGCCGTCTGCTGTGTGCTGTCAAGGAGGCTGCTGCTGCTCAGCAGGAGTCTGAGACCACCCAGAGGGCTGAGAGGGAAGTCACCCGCATGGTCGTACTGATGGTCATCGCCTTCCTGGTATGTTGGTTGCCCTATGCCAGTGTGGCCTGGTGGATCTTCACACATCAGGGCTCTGAATTTGGACCAGTCTTCATGACCCTCCCGGCCTTCTTTGCCAAGAGTTCCTCCATCTACAATCCAATGATCTACATCTGCATGAACAAGCAGTTCCGCCACTGCATGATCAC
>PQ588523-16967-1
GGCTTCCCCGTCAACTTCCTCACTCTCTACGTCACCCTCGAACACAAGAAGCTGCGGACCCCACTAAACTACATCCTACTGAACCTAGCGGTGGCTGACCTCTTCATGGTCCTCGGAGGATTCACCACAACGATGTACACCTCTATGCATGGCTACTTCGTCCTTGGACGCCTTGGCTGCAATCTGGAAGGATTCTTTGCTACCCTCGGTGGTGAGATTGCGCTCTGGTCACTGGTTGTTCTGGCTATTGAGAGATGGGTGGTTGTCTGCAAACCCATCAGCAACTTCCGCTTCGGGGAGAACCACGCTATCATGGGCTTGGCCTTCACCTGGCTGATGGCCTGTGCTTGCGCCGTGCCCCCACTTGTTGGCTGGTCTCGTTACATCCCTGAGGGCATGCAGTGCTCATGTGGAATTGACTACTACACACGTGCAGAGGGTTTCAACAATGAGTCCTTCGTCATCTACATGTTCGTCTGCCACTTCTCGGTTCCACTGACTGTCGTGTTCTTCTGCTACGGCCGTCTGCTGTGTGCTGTCAAGGAGGCTGCTGCTGCTCAGCAGGAGTCTGAGACCACCCAGAGGGCTGAGAGGGAAGTCACCCGCATGGTCGTACTGATGGTCATCGCCTTCCTGGTATGTTGGTTGCCCTATGCCAGTGTGGCCTGGTGGATCTTCACACATCAGGGCTCTGAATTTGGACCAGTCTTCATGACCCTCCCGGCCTTCTTTGCCAAGAGTTCCTCCATCTACAATCCAATGATCTACATCTGCATGAACAAGCAGTTCCGCCACTGCATGATCAC
>PQ588524-16968-0
GGCTTCCCCGTCAACTTCCTCACTCTCTACGTCACCCTCGAACACAAGAAGCTGCGGACCCCACTAAACTACATCCTACTGAACCTAGCGGTGGCTGACCTCTTCATGGTCCTCGGAGGATTCACCACAACGATGTACACCTCTATGCATGGCTACTTCGTCCTTGGACGCCTTGGCTGCAATCTGGAAGGATTCTTTGCTACCCTCGGTGGTGAGATTGCGCTCTGGTCACTGGTTGTTCTGGCTATTGAGAGATGGGTGGTTGTCTGCAAACCCATCAGCAACTTCCGCTTCGGGGAGAACCACGCTATCATGGGCTTGGCCTTCACCTGGCTGATGGCCTGTGCTTGCGCCGTGCCCCCACTTGTTGGCTGGTCTCGTTACATCCCTGAGGGCATGCAGTGCTCATGTGGAATTGACTACTACACACGTGCAGAGGGTTTCAACAATGAGTCCTTCGTCATCTACATGTTCGTCTGCCACTTCTCGGTTCCACTGACTGTCGTGTTCTTCTGCTACGGCCGTCTGCTGTGTGCTGTCAAGGAGGCTGCTGCTGCTCAGCAGGAGTCTGAGACCACCCAGAGGGCTGAGAGGGAAGTCACCCGCATGGTCGTACTGATGGTCATCGCCTTCCTGGTATGTTGGTTGCCCTATGCCAGTGTGGCCTGGTGGATCTTCACACATCAGGGCTCTGAATTTGGACCAGTCTTCATGACCCTCCCGGCCTTCTTTGCCAAGAGTTCCTCCATCTACAATCCAATGATCTACATCTGCATGAACAAGCAGTTCCGCCACTGCATGATCAC
>PQ588525-16968-1
GGCTTCCCCGTCAACTTCCTCACTCTCTACGTCACCCTCGAACACAAGAAGCTGCGGACCCCACTAAACTACATCCTACTGAACCTAGCGGTGGCTGACCTCTTCATGGTCCTCGGAGGATTCACCACAACGATGTACACCTCTATGCATGGCTACTTCGTCCTTGGACGCCTTGGCTGCAATCTGGAAGGATTCTTTGCTACCCTCGGTGGTGAGATTGCGCTCTGGTCACTGGTTGTTCTGGCTATTGAGAGATGGGTGGTTGTCTGCAAACCCATCAGCAACTTCCGCTTCGGGGAGAACCACGCTATCATGGGCTTGGCCTTCACCTGGCTGATGGCCTGTGCTTGCGCCGTGCCCCCACTTGTTGGCTGGTCTCGTTACATCCCTGAGGGCATGCAGTGCTCATGTGGAATTGACTACTACACACGTGCAGAGGGTTTCAACAATGAGTCCTTCGTCATCTACATGTTCGTCTGCCACTTCTCGGTTCCACTGACTGTCGTGTTCTTCTGCTACGGCCGTCTGCTGTGTGCTGTCAAGGAGGCTGCTGCTGCTCAGCAGGAGTCTGAGACCACCCAGAGGGCTGAGAGGGAAGTCACCCGCATGGTCGTACTGATGGTCATCGCCTTCCTGGTATGTTGGTTGCCCTATGCCAGTGTGGCCTGGTGGATCTTCACACATCAGGGCTCTGAATTTGGACCAGTCTTCATGACCCTCCCGGCCTTCTTTGCCAAGAGTTCCTCCATCTACAATCCAATGATCTACATCTGCATGAACAAGCAGTTCCGCCACTGCATGATCAC
>PQ588526-17005-0
GGCTTCCCCGTCAACTTCCTCACTCTCTACGTCACCCTCGAACACAAGAAGCTGCGGACCCCACTAAACTACATCCTACTGAACCTAGCGGTGGCTGACCTCTTCATGGTCCTCGGAGGATTCACCACAACGATGTACACCTCTATGCATGGCTACTTCGTCCTTGGACGCCTTGGCTGCAATCTGGAAGGATTCTTTGCTACCCTCGGCGGTGAGATTGCGCTCTGGTCACTGGTTGTTCTGGCTATTGAGAGATGGGTGGTTGTCTGCAAACCCATCAGCAACTTCCGCTTCGGGGAGAACCACGCTATCATGGGCTTGGCCTTCACCTGGACGATGGCCTCTGCTTGCGCCGTGCCCCCACTTTTTGGCTGGTCTCGTTACATCCCTGAGGGCATGCAGTGCTCATGTGGAATTGACTACTACACACGTGCAGAGGGTTTCAACAATGAGTCCTTCGTCATCTACATGTTCGTCTGCCACTTCTCGATTCCACTGACTATCGTGTTCTTCTGCTACGGCCGTCTGCTGTGTGCTGTCAAGGAGGCTGCTGCTGCTCAGCAGGAGTCTGAGACCACCCAGAGGGCTGAGAGGGAAGTCACCCGCATGGTCATACTGATGGTCATCGCCTTCCTGGTATGTTGGTTGCCCTATGCCAGTGTGGCCTGGTGGATCTTCACACATCAGGGCTCTGAATTTGGACCAGTCTTCATGACCCTCCCGGCCTTCTTTGCCAAGAGTTCCTCCATCTACAATCCAATGATCTACATCTGCATGAACAAGCAGTTCCGCCACTGCATGATCAC
>PQ588527-17005-1
GGCTTCCCCGTCAACTTCCTCACTCTCTACGTCACCCTCGAACACAAGAAGCTGCGGACCCCACTAAACTACATCCTACTGAACCTAGCGGTGGCTGACCTCTTCATGGTCCTCGGAGGATTCACCACAACGATGTACACCTCTATGCATGGCTACTTCGTCCTTGGACGCCTTGGCTGCAATCTGGAAGGATTCTTTGCTACCCTCGGCGGTGAGATTGCGCTCTGGTCACTGGTTGTTCTGGCTATTGAGAGATGGGTGGTTGTCTGCAAACCCATCAGCAACTTCCGCTTCGGGGAGAACCACGCTATCATGGGCTTGGCCTTCACCTGGACGATGGCCTCTGCTTGCGCCGTGCCCCCACTTTTTGGCTGGTCTCGTTACATCCCTGAGGGCATGCAGTGCTCATGTGGAATTGACTACTACACACGTGCAGAGGGTTTCAACAATGAGTCCTTCGTCATCTACATGTTCGTCTGCCACTTCTCGATTCCACTGACTATCGTGTTCTTCTGCTACGGCCGTCTGCTGTGTGCTGTCAAGGAGGCTGCTGCTGCTCAGCAGGAGTCTGAGACCACCCAGAGGGCTGAGAGGGAAGTCACCCGCATGGTCATACTGATGGTCATCGCCTTCCTGGTATGTTGGTTGCCCTATGCCAGTGTGGCCTGGTGGATCTTCACACATCAGGGCTCTGAATTTGGACCAGTCTTCATGACCCTCCCGGCCTTCTTTGCCAAGAGTTCCTCCATCTACAATCCAATGATCTACATCTGCATGAACAAGCAGTTCCGCCACTGCATGATCAC
>PQ588528-27792-0
GGCTTCCCCGTCAACTTCCTCACTCTCTACGTCACCCTCGAACACAAGAAGCTGCGGACCCCACTAAACTACATCCTACTGAACCTAGCGGTGGCTGACCTCTTCATGGTCCTCGGAGGATTCACCACAACGATGTACACCTCTATGCATGGCTACTTCGTCCTTGGACGCCTTGGCTGCAATCTGGAAGGATTCTTTGCTACCCTCGGCGGTGAGATTGCGCTCTGGTCACTGGTTGTTCTGGCTATTGAGAGATGGGTGGTTGTCTGCAAACCCATCAGCAACTTCCGCTTCGGGGAGAACCACGCTATCATGGGCTTGGCCTTCACCTGGACGATGGCCTCTGCTTGCGCCGTGCCCCCACTTTTTGGCTGGTCTCGTTACATCCCTGAGGGCATGCAGTGCTCATGTGGAATTGACTACTACACACGTGCAGAGGGTTTCAACAATGAGTCCTTCGTCATCTACATGTTCGTCTGCCACTTCTCGATTCCACTGACTATCGTGTTCTTCTGCTACGGCCGTCTGCTGTGTGCTGTCAAGGAGGCTGCTGCTGCTCAGCAGGAGTCTGAGACCACCCAGAGGGCTGAGAGGGAAGTCACCCGCATGGTCATACTGATGGTCATCGCCTTCCTGGTATGTTGGTTGCCCTATGCCAGTGTGGCCTGGTGGATCTTCACACATCAGGGCTCTGAATTTGGACCAGTCTTCATGACCCTCCCGGCCTTCTTTGCCAAGAGTTCCTCCATCTACAATCCAATGATCTACATCTGCATGAACAAGCAGTTCCGCCACTGCATGATCAC
>PQ588529-27792-1
GGCTTCCCCGTCAACTTCCTCACTCTCTACGTCACCCTCGAACACAAGAAGCTGCGGACCCCACTAAACTACATCCTACTGAACCTAGCGGTGGCTGACCTCTTCATGGTCCTCGGAGGATTCACCACAACGATGTACACCTCTATGCATGGCTACTTCGTCCTTGGACGCCTTGGCTGCAATCTGGAAGGATTCTTTGCTACCCTCGGCGGTGAGATTGCGCTCTGGTCACTGGTTGTTCTGGCTATTGAGAGATGGGTGGTTGTCTGCAAACCCATCAGCAACTTCCGCTTCGGGGAGAACCACGCTATCATGGGCTTGGCCTTCACCTGGACGATGGCTTCTGCTTGCGCCGTGCCCCCACTTTTTGGCTGGTCTCGTTACATCCCTGAGGGCATGCAGTGCTCATGTGGAATTGACTACTACACACGTGCAGAGGGTTTCAACAATGAGTCCTTCGTCATCTACATGTTCGTCTGCCACTTCTCGATTCCACTGACTATCGTGTTCTTCTGCTACGGCCGTCTGCTGTGTGCTGTCAAGGAGGCTGCTGCTGCTCAGCAGGAGTCTGAGACCACCCAGAGGGCTGAGAGGGAAGTCACCCGCATGGTCATACTGATGGTCATCGCCTTCCTGGTATGTTGGTTGCCCTATGCCAGTGTGGCCTGGTGGATCTTCACACATCAGGGCTCTGAATTTGGACCAGTCTTCATGACCCTCCCGGCCTTCTTTGCCAAGAGTTCCTCCATCTACAATCCAATGATCTACATCTGCATGAACAAGCAGTTCCGCCACTGCATGATCAC
>PQ588530-31888-0
GGCTTCCCCGTCAACTTCCTCACTCTCTACGTCACCCTCGAACACAAGAAGCTGCGGACCCCACTAAACTACATCCTACTGAACCTAGCGGTGGCTGACCTCTTCATGGTCCTCGGAGGATTCACCACAACGATGTACACCTCTATGCATGGCTACTTCGTCCTTGGACGCCTTGGCTGCAATCTGGAAGGATTCTTTGCTACCCTCGGCGGTGAGATTGCGCTCTGGTCACTGGTTGTTCTGGCTATTGAGAGATGGGTGGTTGTCTGCAAACCCATCAGCAACTTCCGCTTCGGGGAGAACCACGCTATCATGGGCTTGGCCTTCACCTGGACGATGGCCTCTGCTTGCGCCGTGCCCCCACTTTTTGGCTGGTCTCGTTACATCCCTGAGGGCATGCAGTGCTCATGTGGAATTGACTACTACACACGTGCAGAGGGTTTCAACAATGAGTCCTTCGTCATCTACATGTTCGTCTGCCACTTCTCGATTCCACTGACTATCGTGTTCTTCTGCTACGGCCGTCTGCTGTGTGCTGTCAAGGAGGCTGCTGCTGCTCAGCAGGAGTCTGAGACCACCCAGAGGGCTGAGAGGGAAGTCACCCGCATGGTCATACTGATGGTCATCGCCTTCCTGGTATGTTGGTTGCCCTATGCCAGTGTGGCCTGGTGGATCTTCACACATCAGGGCTCTGAATTTGGACCAGTCTTCATGACCCTCCCGGCCTTCTTTGCCAAGAGTTCCTCCATCTACAATCCAATGATCTACATCTGCATGAACAAGCAGTTCCGCCACTGCATGATCAC
>PQ588531-31888-1
GGCTTCCCCGTCAACTTCCTCACTCTCTACGTCACCCTCGAACACAAGAAGCTGCGGACCCCACTAAACTACATCCTACTGAACCTAGCGGTGGCTGACCTCTTCATGGTCCTCGGAGGATTCACCACAACGATGTACACCTCTATGCATGGCTACTTCGTCCTTGGACGCCTTGGCTGCAATCTGGAAGGATTCTTTGCTACCCTCGGCGGTGAGATTGCGCTCTGGTCACTGGTTGTTCTGGCTATTGAGAGATGGGTGGTTGTCTGCAAACCCATCAGCAACTTCCGCTTCGGGGAGAACCACGCTATCATGGGCTTGGCCTTCACCTGGACGATGGCCTCTGCTTGCGCCGTGCCCCCACTTTTTGGCTGGTCTCGTTACATCCCTGAGGGCATGCAGTGCTCATGTGGAATTGACTACTACACACGTGCAGAGGGTTTCAACAATGAGTCCTTCGTCATCTACATGTTCGTCTGCCACTTCTCGATTCCACTGACTATCGTGTTCTTCTGCTACGGCCGTCTGCTGTGTGCTGTCAAGGAGGCTGCTGCTGCTCAGCAGGAGTCTGAGACCACCCAGAGGGCTGAGAGGGAAGTCACCCGCATGGTCATACTGATGGTCATCGCCTTCCTGGTATGTTGGTTGCCCTATGCCAGTGTGGCCTGGTGGATCTTCACACATCAGGGCTCTGAATTTGGACCAGTCTTCATGACCCTCCCGGCCTTCTTTGCCAAGAGTTCCTCCATCTACAATCCAATGATCTACATCTGCATGAACAAGCAGTTCCGCCACTGCATGATCAC
>PQ588532-54402-0
GGCTTCCCCGTCAACTTCCTCACTCTCTACGTCACCCTCGAACACAAGAAGCTGCGGACCCCACTAAACTACATCCTACTGAACCTAGCGGTGGCTGACCTCTTCATGGTCCTCGGAGGATTCACCACAACGATGTACACCTCTATGCATGGCTACTTCGTCCTTGGACGCCTTGGCTGCAATCTGGAAGGATTCTTTGCTACCCTCGGCGGTGAGATTGCGCTCTGGTCACTGGTTGTTCTGGCTATTGAGAGATGGGTGGTTGTCTGCAAACCCATCAGCAACTTCCGCTTCGGGGAGAACCACGCTATCATGGGCTTGGCCTTCACCTGGCTGATGGCCTGTGCTTGCGCCGTGCCCCCACTTGTTGGCTGGTCTCGTTACATCCCTGAGGGCATGCAGTGCTCATGTGGAATTGACTACTACACACGTGCAGAGGGTTTCAACAATGAGTCCTTCGTCATCTACATGTTCGTCTGCCACTTCTCGGTTCCACTGACTGTCGTGTTCTTCTGCTACGGCCGTCTGCTGTGTGCTGTCAAGGAGGCTGCTGCTGCTCAGCAGGAGTCTGAGACCACCCAGAGGGCTGAGAGGGAAGTCACCCGCATGGTCGTACTGATGGTCATCGCCTTCCTGGTATGTTGGTTGCCCTATGCCAGTGTGGCCTGGTGGATCTTCACACATCAGGGCTCTGAATTTGGACCAGTCTTCATGACCCTCCCGGCCTTCTTTGCCAAGAGTTCCTCCATCTACAATCCAATGATCTACATCTGCATGAACAAGCAGTTCCGCCACTGCATGATCAC
>PQ588533-54402-1
GGCTTCCCCGTCAACTTCCTCACTCTCTACGTCACCCTCGAACACAAGAAGCTGCGGACCCCACTAAACTACATCCTACTGAACCTAGCGGTGGCTGACCTCTTCATGGTCCTCGGAGGATTCACCACAACGATGTACACCTCTATGCATGGCTACTTCGTCCTTGGACGCCTTGGCTGCAATCTGGAAGGATTCTTTGCTACCCTCGGCGGTGAGATTGCGCTCTGGTCACTGGTTGTTCTGGCTATTGAGAGATGGGTGGTTGTCTGCAAACCCATCAGCAACTTCCGCTTCGGGGAGAACCACGCTATCATGGGCTTGGCCTTCACCTGGCTGATGGCCTGTGCTTGCGCCGTGCCCCCACTTGTTGGCTGGTCTCGTTACATCCCTGAGGGCATGCAGTGCTCATGTGGAATTGACTACTACACACGTGCAGAGGGTTTCAACAATGAGTCCTTCGTCATCTACATGTTCGTCTGCCACTTCTCGGTTCCACTGACTGTCGTGTTCTTCTGCTACGGCCGTCTGCTGTGTGCTGTCAAGGAGGCTGCTGCTGCTCAGCAGGAGTCTGAGACCACCCAGAGGGCTGAGAGGGAAGTCACCCGCATGGTCGTACTGATGGTCATCGCCTTCCTGGTATGTTGGTTGCCCTATGCCAGTGTGGCCTGGTGGATCTTCACACATCAGGGCTCTGAATTTGGACCAGTCTTCATGACCCTCCCGGCCTTCTTTGCCAAGAGTTCCTCCATCTACAATCCAATGATCTACATCTGCATGAACAAGCAGTTCCGCCACTGCATGATCAC
>PQ588534-54764-0
GGCTTCCCCGTCAACTTCCTCACTCTCTACGTCACCCTCGAACACAAGAAGCTGCGGACCCCACTAAACTACATCCTACTGAACCTAGCGGTGGCTGACCTCTTCATGGTCCTCGGAGGATTCACCACAACGATGTACACCTCTATGCATGGCTACTTCGTCCTTGGACGCCTTGGCTGCAATCTGGAAGGATTCTTTGCTACCCTCGGCGGTGAGATTGCGCTCTGGTCACTGGTTGTTCTGGCTATTGAGAGATGGGTGGTTGTCTGCAAACCCATCAGCAACTTCCGCTTCGGGGAGAACCACGCTATCATGGGCTTGGCCTTCACCTGGCTGATGGCCTGTGCTTGCGCCGTGCCCCCACTTGTTGGCTGGTCTCGTTACATCCCTGAGGGCATGCAGTGCTCATGTGGAATTGACTACTACACACGTGCAGAGGGTTTCAACAATGAGTCCTTCGTCATCTACATGTTCGTCTGCCACTTCTCGGTTCCACTGACTGTCGTGTTCTTCTGCTACGGCCGTCTGCTGTGTGCTGTCAAGGAGGCTGCTGCTGCTCAGCAGGAGTCTGAGACCACCCAGAGGGCTGAGAGGGAAGTCACCCGCATGGTCGTACTGATGGTCATCGCCTTCCTGGTATGTTGGTTGCCCTATGCCAGTGTGGCCTGGTGGATCTTCACACATCAGGGCTCTGAATTTGGACCAGTCTTCATGACCCTCCCGGCCTTCTTTGCCAAGAGTTCCTCCATCTACAATCCAATGATCTACATCTGCATGAACAAGCAGTTCCGCCACTGCATGATCAC
>PQ588535-54764-1
GGCTTCCCCGTCAACTTCCTCACTCTCTACGTCACCCTCGAACACAAGAAGCTGCGGACCCCACTAAACTACATCCTACTGAACCTAGCGGTGGCTGACCTCTTCATGGTCCTCGGAGGATTCACCACAACGATGTACACCTCTATGCATGGCTACTTCGTCCTTGGACGCCTTGGCTGCAATCTGGAAGGATTCTTTGCTACCCTCGGCGGTGAGATTGCGCTCTGGTCACTGGTTGTTCTGGCTATTGAGAGATGGGTGGTTGTCTGCAAACCCATCAGCAACTTCCGCTTCGGGGAGAACCACGCTATCATGGGCTTGGCCTTCACCTGGCTGATGGCCTGTGCTTGCGCCGTGCCCCCACTTGTTGGCTGGTCTCGTTACATCCCTGAGGGCATGCAGTGCTCATGTGGAATTGACTACTACACACGTGCAGAGGGTTTCAACAATGAGTCCTTCGTCATCTACATGTTCGTCTGCCACTTCTCGGTTCCACTGACTGTCGTGTTCTTCTGCTACGGCCGTCTGCTGTGTGCTGTCAAGGAGGCTGCTGCTGCTCAGCAGGAGTCTGAGACCACCCAGAGGGCTGAGAGGGAAGTCACCCGCATGGTCGTACTGATGGTCATCGCCTTCCTGGTATGTTGGTTGCCCTATGCCAGTGTGGCCTGGTGGATCTTCACACATCAGGGCTCTGAATTTGGACCAGTCTTCATGACCCTCCCGGCCTTCTTTGCCAAGAGTTCCTCCATCTACAATCCAATGATCTACATCTGCATGAACAAGCAGTTCCGCCACTGCATGATCAC
>PQ588536-63051-0
GGCTTCCCCGTCAACTTCCTCACTCTCTACGTCACCCTCGAACACAAGAAGCTGCGGACCCCACTAAACTACATCCTACTGAACCTAGCGGTGGCTGACCTCTTCATGGTCCTCGGAGGATTCACCACAACGATGTACACCTCTATGCATGGCTACTTCGTCCTTGGACGCCTTGGCTGCAATCTGGAAGGATTCTTTGCTACCCTCGGCGGTGAGATTGCGCTCTGGTCACTGGTTGTTCTGGCTATTGAGAGATGGGTGGTTGTCTGCAAACCCATCAGCAACTTCCGCTTCGGGGAGAACCACGCTATCATGGGCTTGGCCTTCACCTGGCTGATGGCCTGTGCTTGCGCCGTGCCCCCACTTGTTGGCTGGTCTCGTTACATCCCTGAGGGCATGCAGTGCTCATGTGGAATTGACTACTACACACGTGCAGAGGGTTTCAACAATGAGTCCTTCGTCATCTACATGTTCGTCTGCCACTTCTCGGTTCCACTGACTGTCGTGTTCTTCTGCTACGGCCGTCTGCTGTGTGCTGTCAAGGAGGCTGCTGCTGCTCAGCAGGAGTCTGAGACCACCCAGAGGGCTGAGAGGGAAGTCACCCGCATGGTCGTACTGATGGTCATCGCCTTCCTGGTATGTTGGTTGCCCTATGCCAGTGTGGCCTGGTGGATCTTCACACATCAGGGCTCTGAATTTGGACCAGTCTTCATGACCCTCCCGGCCTTCTTTGCCAAGAGTTCCTCCATCTACAATCCAATGATCTACATCTGCATGAACAAGCAGTTCCGCCACTGCATGATCAC
>PQ588537-63051-1
GGCTTCCCCGTCAACTTCCTCACTCTCTACGTCACCCTCGAACACAAGAAGCTGCGGACCCCACTAAACTACATCCTACTGAACCTAGCGGTGGCTGACCTCTTCATGGTCCTCGGAGGATTCACCACAACGATGTACACCTCTATGCATGGCTACTTCGTCCTTGGACGCCTTGGCTGCAATCTGGAAGGATTCTTTGCTACCCTCGGCGGTGAGATTGCGCTCTGGTCACTGGTTGTTCTGGCTATTGAGAGATGGGTGGTTGTCTGCAAACCCATCAGCAACTTCCGCTTCGGGGAGAACCACGCTATCATGGGCTTGGCCTTCACCTGGCTGATGGCCTGTGCTTGCGCCGTGCCCCCACTTGTTGGCTGGTCTCGTTACATCCCTGAGGGCATGCAGTGCTCATGTGGAATTGACTACTACACACGTGCAGAGGGTTTCAACAATGAGTCCTTCGTCATCTACATGTTCGTCTGCCACTTCTCGGTTCCACTGACTGTCGTGTTCTTCTGCTACGGCCGTCTGCTGTGTGCTGTCAAGGAGGCTGCTGCTGCTCAGCAGGAGTCTGAGACCACCCAGAGGGCTGAGAGGGAAGTCACCCGCATGGTCGTACTGATGGTCATCGCCTTCCTGGTATGTTGGTTGCCCTATGCCAGTGTGGCCTGGTGGATCTTCACACATCAGGGCTCTGAATTTGGACCAGTCTTCATGACCCTCCCGGCCTTCTTTGCCAAGAGTTCCTCCATCTACAATCCAATGATCTACATCTGCATGAACAAGCAGTTCCGCCACTGCATGATCAC
>PQ588538-63239-0
GGCTTCCCCGTCAACTTCCTCACTCTCTACGTCACCCTCGAACACAAGAAGCTGCGGACCCCACTAAACTACATCCTACTGAACCTAGCGGTGGCTGACCTCTTCATGGTCCTCGGAGGATTCACCACAACGATGTACACCTCTATGCATGGCTACTTCGTCCTTGGACGCCTTGGCTGCAATCTGGAAGGATTCTTTGCTACCCTCGGCGGTGAGATTGCGCTCTGGTCACTGGTTGTTCTGGCTATTGAGAGATGGGTGGTTGTCTGCAAACCCATCAGCAACTTCCGCTTCGGGGAGAACCACGCTATCATGGGCTTGGCCTTCACCTGGCTGATGGCCTGTGCTTGCGCCGTGCCCCCACTTGTTGGCTGGTCTCGTTACATCCCTGAGGGCATGCAGTGCTCATGTGGAATTGACTACTACACACGTGCAGAGGGTTTCAACAATGAGTCCTTCGTCATCTACATGTTCGTCTGCCACTTCTCGGTTCCACTGAGTGTCGTGTTCTTCTGCTACGGCCGTCTGCTGTGTGCTGTCAAGGAGGCTGCTGCTGCTCAGCAGGAGTCTGAGACCACCCAGAGGGCTGAGAGGGAAGTCACCCGCATGGTCGTACTGATGGTCATCGCCTTCCTGGTATGTTGGTTGCCCTATGCCAGTGTGGCCTGGTGGATCTTCACACATCAGGGCTCTGAATTTGGACCAGTCTTCATGACCCTCCCGGCCTTCTTTGCCAAGAGTTCCTCCATCTACAATCCAATGATCTACATCTGCATGAACAAGCAGTTCCGCCACTGCATGATCAC
>PQ588539-63239-1
GGCTTCCCCGTCAACTTCCTCACTCTCTACGTCACCCTCGAACACAAGAAGCTGCGGACCCCACTAAACTACATCCTACTGAACCTAGCGGTGGCTGACCTCTTCATGGTCCTCGGAGGATTCACCACAACGATGTACACCTCTATGCATGGCTACTTCGTCCTTGGACGCCTTGGCTGCAATCTGGAAGGATTCTTTGCTACCCTCGGCGGTGAGATTGCGCTCTGGTCACTGGTTGTTCTGGCTATTGAGAGATGGGTGGTTGTCTGCAAACCCATCAGCAACTTCCGCTTCGGGGAGAACCACGCTATCATGGGCTTGGCCTTCACCTGGCTGATGGCCTGTGCTTGCGCCGTGCCCCCACTTGTTGGCTGGTCTCGTTACATCCCTGAGGGCATGCAGTGCTCATGTGGAATTGACTACTACACACGTGCAGAGGGTTTCAACAATGAGTCCTTCGTCATCTACATGTTCGTCTGCCACTTCTCGGTTCCACTGTCTGTCGTGTTCTTCTGCTACGGCCGTCTGCTGTGTGCTGTCAAGGAGGCTGCTGCTGCTCAGCAGGAGTCTGAGACCACCCAGAGGGCTGAGAGGGAAGTCACCCGCATGGTCGTACTGATGGTCATCGCCTTCCTGGTATGTTGGTTGCCCTATGCCAGTGTGGCCTGGTGGATCTTCACACATCAGGGCTCTGAATTTGGACCAGTCTTCATGACCCTCCCGGCCTTCTTTGCCAAGAGTTCCTCCATCTACAATCCAATGATCTACATCTGCATGAACAAGCAGTTCCGCCACTGCATGATCAC
>PQ588540-63240-0
GGCTTCCCCGTCAACTTCCTCACTCTCTACGTCACCCTCGAACACAAGAAGCTGCGGACCCCACTAAACTACATCCTACTGAACCTAGCGGTGGCTGACCTCTTCATGGTCCTCGGAGGATTCACCACAACGATGTACACCTCTATGCATGGCTACTTCGTCCTTGGACGCCTTGGCTGCAATCTGGAAGGATTCTTTGCTACCCTCGGCGGTGAGATTGCGCTCTGGTCACTGGTTGTTCTGGCTATTGAGAGATGGGTGGTTGTCTGCAAACCCATCAGCAACTTCCGCTTCGGGGAGAACCACGCTATCATGGGCTTGGCCTTCACCTGGCTGATGGCCTGTGCTTGCGCCGTGCCCCCACTTGTTGGCTGGTCTCGTTACATCCCTGAGGGCATGCAGTGCTCATGTGGAATTGACTACTACACACGTGCAGAGGGTTTCAACAATGAGTCCTTCGTCATCTACATGTTCGTCTGCCACTTCTCGGTTCCACTGACTGTCGTGTTCTTCTGCTACGGCCGTCTGCTGTGTGCTGTCAAGGAGGCTGCTGCTGCTCAGCAGGAGTCTGAGACCACCCAGAGGGCTGAGAGGGAAGTCACCCGCATGGTCGTACTGATGGTCATCGCCTTCCTGGTATGTTGGTTGCCCTATGCCAGTGTGGCCTGGTGGATCTTCACACATCAGGGCTCTGAATTTGGACCAGTCTTCATGACCCTCCCGGCCTTCTTTGCCAAGAGTTCCTCCATCTACAATCCAATGATCTACATCTGCATGAACAAGCAGTTCCGCCACTGCATGATCAC
>PQ588541-63240-1
GGCTTCCCCGTCAACTTCCTCACTCTCTACGTCACCCTCGAACACAAGAAGCTGCGGACCCCACTAAACTACATCCTACTGAACCTAGCGGTGGCTGACCTCTTCATGGTCCTCGGAGGATTCACCACAACGATGTACACCTCTATGCATGGCTACTTCGTCCTTGGACGCCTTGGCTGCAATCTGGAAGGATTCTTTGCTACCCTCGGCGGTGAGATTGCGCTCTGGTCACTGGTTGTTCTGGCTATTGAGAGATGGGTGGTTGTCTGCAAACCCATCAGCAACTTCCGCTTCGGGGAGAACCACGCTATCATGGGCTTGGCCTTCACCTGGCTGATGGCCTGTGCTTGCGCCGTGCCCCCACTTGTTGGCTGGTCTCGTTACATCCCTGAGGGCATGCAGTGCTCATGTGGAATTGACTACTACACACGTGCAGAGGGTTTCAACAATGAGTCCTTCGTCATCTACATGTTCGTCTGCCACTTCTCGGTTCCACTGACTGTCGTGTTCTTCTGCTACGGCCGTCTGCTGTGTGCTGTCAAGGAGGCTGCTGCTGCTCAGCAGGAGTCTGAGACCACCCAGAGGGCTGAGAGGGAAGTCACCCGCATGGTCGTACTGATGGTCATCGCCTTCCTGGTATGTTGGTTGCCCTATGCCAGTGTGGCCTGGTGGATCTTCACACATCAGGGCTCTGAATTTGGACCAGTCTTCATGACCCTCCCGGCCTTCTTTGCCAAGAGTTCCTCCATCTACAATCCAATGATCTACATCTGCATGAACAAGCAGTTCCGCCACTGCATGATCAC
>PQ588542-63344-0
GGCTTCCCCGTCAACTTCCTCACTCTCTACGTCACCCTCGAACACAAGAAGCTGCGGACCCCACTAAACTACATCCTACTGAACCTAGCGGTGGCTGACCTCTTCATGGTCCTCGGAGGATTCACCACAACGATGTACACCTCTATGCATGGCTACTTCGTCCTTGGACGCCTTGGCTGCAATCTGGAAGGATTCTTTGCTACCCTCGGCGGTGAGATTGCGCTCTGGTCACTGGTTGTTCTGGCTATTGAGAGATGGGTGGTTGTCTGCAAACCCATCAGCAACTTCCGCTTCGGGGAGAACCACGCTATCATGGGCTTGGCCTTCACCTGGCTGATGGCCTGTGCTTGCGCCGTGCCCCCACTTGTTGGCTGGTCTCGTTACATCCCTGAGGGCATGCAGTGCTCATGTGGAATTGACTACTACACACGTGCAGAGGGTTTCAACAATGAGTCCTTCGTCATCTACATGTTCGTCTGCCACTTCTCGGTTCCACTGACTGTCGTGTTCTTCTGCTACGGCCGTCTGCTGTGTGCTGTCAAGGAGGCTGCTGCTGCTCAGCAGGAGTCTGAGACCACCCAGAGGGCTGAGAGGGAAGTCACCCGCATGGTCGTACTGATGGTCATCGCCTTCCTGGTATGTTGGTTGCCCTATGCCAGTGTGGCCTGGTGGATCTTCACACATCAGGGCTCTGAATTTGGACCAGTCTTCATGACCCTCCCGGCCTTCTTTGCCAAGAGTTCCTCCATCTACAATCCAATGATCTACATCTGCATGAACAAGCAGTTCCGCCACTGCATGATCAC
>PQ588543-63344-1
GGCTTCCCCGTCAACTTCCTCACTCTCTACGTCACCCTCGAACACAAGAAGCTGCGGACCCCACTAAACTACATCCTACTGAACCTAGCGGTGGCTGACCTCTTCATGGTCCTCGGAGGATTCACCACAACGATGTACACCTCTATGCATGGCTACTTCGTCCTTGGACGCCTTGGCTGCAATCTGGAAGGATTCTTTGCTACCCTCGGCGGTGAGATTGCGCTCTGGTCACTGGTTGTTCTGGCTATTGAGAGATGGGTGGTTGTCTGCAAACCCATCAGCAACTTCCGCTTCGGGGAGAACCACGCTATCATGGGCTTGGCCTTCACCTGGCTGATGGCCTGTGCTTGCGCCGTGCCCCCACTTGTTGGCTGGTCTCGTTACATCCCTGAGGGCATGCAGTGCTCATGTGGAATTGACTACTACACACGTGCAGAGGGTTTCAACAATGAGTCCTTCGTCATCTACATGTTCGTCTGCCACTTCTCGGTTCCACTGACTGTCGTGTTCTTCTGCTACGGCCGTCTGCTGTGTGCTGTCAAGGAGGCTGCTGCTGCTCAGCAGGAGTCTGAGACCACCCAGAGGGCTGAGAGGGAAGTCACCCGCATGGTCGTACTGATGGTCATCGCCTTCCTGGTATGTTGGTTGCCCTATGCCAGTGTGGCCTGGTGGATCTTCACACATCAGGGCTCTGAATTTGGACCAGTCTTCATGACCCTCCCGGCCTTCTTTGCCAAGAGTTCCTCCATCTACAATCCAATGATCTACATCTGCATGAACAAGCAGTTCCGCCACTGCATGATCAC
>PQ588544-68557-0
GGCTTCCCCGTCAACTTCCTCACTCTCTACGTCACCCTCGAACACAAGAAGCTGCGGACCCCACTAAACTACATCCTACTGAACCTAGCGGTGGCTGACCTCTTCATGGTCCTCGGAGGATTCACCACAACGATGTACACCTCTATGCATGGCTACTTCGTCCTTGGACGCCTTGGCTGCAATCTGGAAGGATTCTTTGCTACCCTCGGCGGTGAGATTGCGCTCTGGTCACTGGTTGTTCTGGCTATTGAGAGATGGGTGGTTGTCTGCAAACCCATCAGCAACTTCCGCTTCGGGGAGAACCACGCTATCATGGGCTTGGCCTTCACCTGGACGATGGCCTCTGCTTGCGCCGTGCCCCCACTTTTTGGCTGGTCTCGTTACATCCCTGAGGGCATGCAGTGCTCATGTGGAATTGACTACTACACACGTGCAGAGGGTTTCAACAATGAGTCCTTCGTCATCTACATGTTCGTCTGCCACTTCTCGATTCCACTGACTATCGTGTTCTTCTGCTACGGCCGTCTGCTGTGTGCTGTCAAGGAGGCTGCTGCTGCTCAGCAGGAGTCTGAGACCACCCAGAGGGCTGAGAGGGAAGTCACCCGCATGGTCATACTGATGGTCATCGCCTTCCTGGTATGTTGGTTGCCCTATGCCAGTGTGGCCTGGTGGATCTTCACACATCAGGGCTCTGAATTTGGACCAGTCTTCATGACCCTCCCGGCCTTCTTTGCCAAGAGTTCCTCCATCTACAATCCAATGATCTACATCTGCATGAACAAGCAGTTCCGCCACTGCATGATCAC
>PQ588545-68557-1
GGCTTCCCCGTCAACTTCCTCACTCTCTACGTCACCCTCGAACACAAGAAGCTGCGGACCCCACTAAACTACATCCTACTGAACCTAGCGGTGGCTGACCTCTTCATGGTCCTCGGAGGATTCACCACAACGATGTACACCTCTATGCATGGCTACTTCGTCCTTGGACGCCTTGGCTGCAATCTGGAAGGATTCTTTGCTACCCTCGGCGGTGAGATTGCGCTCTGGTCACTGGTTGTTCTGGCTATTGAGAGATGGGTGGTTGTCTGCAAACCCATCAGCAACTTCCGCTTCGGGGAGAACCACGCTATCATGGGCTTGGCCTTCACCTGGACGATGGCCTCTGCTTGCGCCGTGCCCCCACTTTTTGGCTGGTCTCGTTACATCCCTGAGGGCATGCAGTGCTCATGTGGAATTGACTACTACACACGTGCAGAGGGTTTCAACAATGAGTCCTTCGTCATCTACATGTTCGTCTGCCACTTCTCGATTCCACTGACTATCGTGTTCTTCTGCTACGGCCGTCTGCTGTGTGCTGTCAAGGAGGCTGCTGCTGCTCAGCAGGAGTCTGAGACCACCCAGAGGGCTGAGAGGGAAGTCACCCGCATGGTCATACTGATGGTCATCGCCTTCCTGGTATGTTGGTTGCCCTATGCCAGTGTGGCCTGGTGGATCTTCACACATCAGGGCTCTGAATTTGGACCAGTCTTCATGACCCTCCCGGCCTTCTTTGCCAAGAGTTCCTCCATCTACAATCCAATGATCTACATCTGCATGAACAAGCAGTTCCGCCACTGCATGATCAC
>PQ588546-68558-0
GGCTTCCCCGTCAACTTCCTCACTCTCTACGTCACCCTCGAACACAAGAAGCTGCGGACCCCACTAAACTACATCCTACTGAACCTAGCGGTGGCTGACCTCTTCATGGTCCTCGGAGGATTCACCACAACGATGTACACCTCTATGCATGGCTACTTCGTCCTTGGACGCCTTGGCTGCAATCTGGAAGGATTCTTTGCTACCCTCGGCGGTGAGATTGCGCTCTGGTCACTGGTTGTTCTTGCTATTGAGAGATGGGTGGTTGTCTGCAAACCCATCAGCAACTTCCGCTTCGGGGAGAACCACGCTATCATGGGCTTGGCCTTCACCTGGACGATGGCCTCTGCTTGCGCCGTGCCCCCACTTTTTGGCTGGTCTCGTTACATCCCTGAGGGCATGCAGTGCTCATGTGGAATTGACTACTACACACGTGCAGAGGGTTTCAACAATGAGTCCTTCGTCATCTACATGTTCGTCTGCCACTTCTCGATTCCACTGACTATCGTGTTCTTCTGCTACGGCCGTCTGCTGTGTGCTGTCAAGGAGGCTGCTGCTGCTCAGCAGGAGTCTGAGACCACCCAGAGGGCTGAGAGGGAAGTCACCCGCATGGTCATACTGATGGTCATCGCCTTCCTGGTATGTTGGTTGCCCTATGCCAGTGTGGCCTGGTGGATCTTCACACATCAGGGCTCTGAATTTGGACCAGTCTTCATGACCCTCCCGGCCTTCTTTGCCAAGAGTTCCTCCATCTACAATCCAATGATCTACATCTGCATGAACAAGCAGTTCCGCCACTGCATGATCAC
>PQ588547-68558-1
GGCTTCCCCGTCAACTTCCTCACTCTCTACGTCACCCTCGAACACAAGAAGCTGCGGACCCCACTAAACTACATCCTACTGAACCTAGCGGTGGCTGACCTCTTCATGGTCCTCGGAGGATTCACCACAACGATGTACACCTCTATGCATGGCTACTTCGTCCTTGGACGCCTTGGCTGCAATCTGGAAGGATTCTTTGCTACCCTCGGCGGTGAGATTGCGCTCTGGTCACTGGTTGTTCTTGCTATTGAGAGATGGGTGGTTGTCTGCAAACCCATCAGCAACTTCCGCTTCGGGGAGAACCACGCTATCATGGGCTTGGCCTTCACCTGGACGATGGCCTCTGCTTGCGCCGTGCCCCCACTTTTTGGCTGGTCTCGTTACATCCCTGAGGGCATGCAGTGCTCATGTGGAATTGACTACTACACACGTGCAGAGGGTTTCAACAATGAGTCCTTCGTCATCTACATGTTCGTCTGCCACTTCTCGATTCCACTGACTATCGTGTTCTTCTGCTACGGCCGTCTGCTGTGTGCTGTCAAGGAGGCTGCTGCTGCTCAGCAGGAGTCTGAGACCACCCAGAGGGCTGAGAGGGAAGTCACCCGCATGGTCATACTGATGGTCATCGCCTTCCTGGTATGTTGGTTGCCCTATGCCAGTGTGGCCTGGTGGATCTTCACACATCAGGGCTCTGAATTTGGACCAGTCTTCATGACCCTCCCGGCCTTCTTTGCCAAGAGTTCCTCCATCTACAATCCAATGATCTACATCTGCATGAACAAGCAGTTCCGCCACTGCATGATCAC
>PQ588548-68559-0
NNNNNCCCCGTCAACTTCCTCACTCTCTACGTCACCCTCGAACACAAGAAGCTGCGGACCCCACTAAACTACATCCTACTGAACCTAGCGGTGGCTGACCTCTTCATGGTCCTCGGAGGATTCACCACAACGATGTACACCTCTATGCATGGCTACTTCGTCCTTGGACGCCTTGGCTGCAATCTGGAAGGATTCTTTGCTACCCTCGGCGGTGAGATTGCGCTCTGGTCACTGGTTGTTCTGGCTATTGAGAGATGGGTGGTTGTCTGCAAACCCATCAGCAACTTCCGCTTCGGGGAGAACCACGCTATCATGGGCTTGGCCTTCACCTGGACGATGGCCTCTGCTTGCGCCGTGCCCCCACTTTTTGGCTGGTCTCGTTACATCCCTGAGGGCATGCAGTGCTCATGTGGAATTGACTACTACACACGTGCAGAGGGTTTCAACAATGAGTCCTTCGTCATCTACATGTTCGTCTGCCACTTCTCGATTCCACTGACTATCGTGTTCTTCTGCTACGGCCGTCTGCTGTGTGCTGTCAAGGAGGCTGCTGCTGCTCAGCAGGAGTCTGAGACCACCCAGAGGGCTGAGAGGGAAGTCACCCGCATGGTCATACTGATGGTCATCGCCTTCCTGGTATGTTGGTTGCCCTATGCCAGTGTGGCCTGGTGGATCTTCACACATCAGGGCTCTGAATTTGGACCAGTCTTCATGACCCTCCCGGCCTTCTTTGCCAAGAGTTCCTCCATCTACAATCCAATGATCTACATCTGCATGAACAAGCAGTTCCGCCACTGCATGATCAC
>PQ588549-68559-1
NNNNNCCCCGTCAACTTCCTCACTCTCTACGTCACCCTCGAACACAAGAAGCTGCGGACCCCACTAAACTACATCCTACTGAACCTAGCGGTGGCTGACCTCTTCATGGTCCTCGGAGGATTCACCACAACGATGTACACCTCTATGCATGGCTACTTCGTCCTTGGACGCCTTGGCTGCAATCTGGAAGGATTCTTTGCTACCCTCGGCGGTGAGATTGCGCTCTGGTCACTGGTTGTTCTGGCTATTGAGAGATGGGTGGTTGTCTGCAAACCCATCAGCAACTTCCGCTTCGGGGAGAACCACGCTATCATGGGCTTGGCCTTCACCTGGACGATGGCCTCTGCTTGCGCCGTGCCCCCACTTTTTGGCTGGTCTCGTTACATCCCTGAGGGCATGCAGTGCTCATGTGGAATTGACTACTACACACGTGCAGAGGGTTTCAACAATGAGTCCTTCGTCATCTACATGTTCGTCTGCCACTTCTCGATTCCACTGACTATCGTGTTCTTCTGCTACGGCCGTCTGCTGTGTGCTGTCAAGGAGGCTGCTGCTGCTCAGCAGGAGTCTGAGACCACCCAGAGGGCTGAGAGGGAAGTCACCCGCATGGTCATACTGATGGTCATCGCCTTCCTGGTATGTTGGTTGCCCTATGCCAGTGTGGCCTGGTGGATCTTCACACATCAGGGCTCTGAATTTGGACCAGTCTTCATGACCCTCCCGGCCTTCTTTGCCAAGAGTTCCTCCATCTACAATCCAATGATCTACATCTGCATGAACAAGCAGTTCCGCCACTGCATGATCAC
>PQ588550-68566-0
GGCTTCCCCGTCAACTTCCTCACTCTCTACGTCACCCTCGAACACAAGAAGCTGCGGACCCCACTAAACTACATCCTACTGAACCTAGCGGTGGCTGACCTCTTCATGGTCCTCGGAGGATTCACCACAACGATGTACACCTCTATGCATGGCTACTTCGTCCTTGGACGCCTTGGCTGCAATCTGGAAGGATTCTTTGCTACCCTCGGCGGTGAGATTGCGCTCTGGTCACTGGTTGTTCTTGCTATTGAGAGATGGGTGGTTGTCTGCAAACCCATCAGCAACTTCCGCTTCGGGGAGAACCACGCTATCATGGGCTTGGCCTTCACCTGGACGATGGCCTCTGCTTGCGCCGTGCCCCCACTTGTTGGCTGGTCTCGTTACATCCCTGAGGGCATGCAGTGCTCATGTGGAATTGACTACTACACACGTGCAGAGGGTTTCAACAATGAGTCCTTCGTCATCTACATGTTCGTCTGCCACTTCTCGATTCCACTGACTGTCGTGTTCTTCTGCTACGGCCGTCTGCTGTGTGCTGTCAAGGAGGCTGCTGCTGCTCAGCAGGAGTCTGAGACCACCCAGAGGGCTGAGAGGGAAGTCACCCGCATGGTCATACTGATGGTCATCGCCTTCCTGGTATGTTGGTTGCCCTATGCCAGTGTGGCCTGGTGGATCTTCACACATCAGGGCTCTGAATTTGGACCAGTCTTCATGACCCTCCCGGCCTTCTTTGCCAAGAGTTCCTCCATCTACAATCCAATGATCTACATCTGCATGAACAAGCAGTTCCGCCACTGCATGATCAC
>PQ588551-68566-1
GGCTTCCCCGTCAACTTCCTCACTCTCTACGTCACCCTCGAACACAAGAAGCTGCGGACCCCACTAAACTACATCCTACTGAACCTAGCGGTGGCTGACCTCTTCATGGTCCTCGGAGGATTCACCACAACGATGTACACCTCTATGCATGGCTACTTCGTCCTTGGACGCCTTGGCTGCAATCTGGAAGGATTCTTTGCTACCCTCGGCGGTGAGATTGCGCTCTGGTCACTGGTTGTTCTTGCTATTGAGAGATGGGTGGTTGTCTGCAAACCCATCAGCAACTTCCGCTTCGGGGAGAACCACGCTATCATGGGCTTGGCCTTCACCTGGACGATGGCCTCTGCTTGCGCCGTGCCCCCACTTGTTGGCTGGTCTCGTTACATCCCTGAGGGCATGCAGTGCTCATGTGGAATTGACTACTACACACGTGCAGAGGGTTTCAACAATGAGTCCTTCGTCATCTACATGTTCGTCTGCCACTTCTCGATTCCACTGACTATCGTGTTCTTCTGCTACGGCCGTCTGCTGTGTGCTGTCAAGGAGGCTGCTGCTGCTCAGCAGGAGTCTGAGACCACCCAGAGGGCTGAGAGGGAAGTCACCCGCATGGTCATACTGATGGTCATCGCCTTCCTGGTATGTTGGTTGCCCTATGCCAGTGTGGCCTGGTGGATCTTCACACATCAGGGCTCTGAATTTGGACCAGTCTTCATGACCCTCCCGGCCTTCTTTGCCAAGAGTTCCTCCATCTACAATCCAATGATCTACATCTGCATGAACAAGCAGTTCCGCCACTGCATGATCAC
>PQ588552-68568-0
GGCTTCCCCGTCAACTTCCTCACTCTCTACGTCACCCTCGAACACAAGAAGCTGCGGACCCCACTAAACTACATCCTACTGAACCTAGCGGTGGCTGACCTCTTCATGGTCCTCGGAGGATTCACCACAACGATGTACACCTCTATGCATGGCTACTTCGTCCTTGGACGCCTTGGCTGCAATCTGGAAGGATTCTTTGCTACCCTCGGTGGTGAGATTGCGCTCTGGTCACTGGTTGTTCTGGCTATTGAGAGATGGGTGGTTGTCTGCAAACCCATCAGCAACTTCCGCTTCGGGGAGAACCACGCTATCATGGGCTTGGCCTTCACCTGGCTGATGGCCTGTGCTTGCGCCGTGCCCCCACTTGTTGGCTGGTCTCGTTACATCCCTGAGGGCATGCAGTGCTCATGTGGAATTGACTACTACACACGTGCAGAGGGTTTCAACAATGAGTCCTTCGTCATCTACATGTTCGTCTGCCACTTCTCGGTTCCACTGACTGTCGTGTTCTTCTGCTACGGCCGTCTGCTGTGTGCTGTCAAGGAGGCTGCTGCTGCTCAGCAGGAGTCTGAGACCACCCAGAGGGCTGAGAGGGAAGTCACCCGCATGGTCGTACTGATGGTCATCGCCTTCCTGGTATGTTGGTTGCCCTATGCCAGTGTGGCCTGGTGGATCTTCACACATCAGGGCTCTGAATTTGGACCAGTCTTCATGACCCTCCCGGCCTTCTTTGCCAAGAGTTCCTCCATCTACAATCCAATGATCTACATCTGCATGAACAAGCAGTTCCGCCACTGCATGATCAC
>PQ588553-68568-1
GGCTTCCCCGTCAACTTCCTCACTCTCTACGTCACCCTCGAACACAAGAAGCTGCGGACCCCACTAAACTACATCCTACTGAACCTAGCGGTGGCTGACCTCTTCATGGTCCTCGGAGGATTCACCACAACGATGTACACCTCTATGCATGGCTACTTCGTCCTTGGACGCCTTGGCTGCAATCTGGAAGGATTCTTTGCTACCCTCGGTGGTGAGATTGCGCTCTGGTCACTGGTTGTTCTGGCTATTGAGAGATGGGTGGTTGTCTGCAAACCCATCAGCAACTTCCGCTTCGGGGAGAACCACGCTATCATGGGCTTGGCCTTCACCTGGCTGATGGCCTGTGCTTGCGCCGTGCCCCCACTTGTTGGCTGGTCTCGTTACATCCCTGAGGGCATGCAGTGCTCATGTGGAATTGACTACTACACACGTGCAGAGGGTTTCAACAATGAGTCCTTCGTCATCTACATGTTCGTCTGCCACTTCTCGGTTCCACTGACTGTCGTGTTCTTCTGCTACGGCCGTCTGCTGTGTGCTGTCAAGGAGGCTGCTGCTGCTCAGCAGGAGTCTGAGACCACCCAGAGGGCTGAGAGGGAAGTCACCCGCATGGTCGTACTGATGGTCATCGCCTTCCTGGTATGTTGGTTGCCCTATGCCAGTGTGGCCTGGTGGATCTTCACACATCAGGGCTCTGAATTTGGACCAGTCTTCATGACCCTCCCGGCCTTCTTTGCCAAGAGTTCCTCCATCTACAATCCAATGATCTACATCTGCATGAACAAGCAGTTCCGCCACTGCATGATCAC
>PQ588554-68569-0
GGCTTCCCCGTCAACTTCCTCACTCTCTACGTCACCCTCGAACACAAGAAGCTGCGGACCCCACTAAACTACATCCTACTGAACCTAGCGGTGGCTGACCTCTTCATGGTCCTCGGAGGATTCACCACAACGATGTACACCTCTATGCATGGCTACTTCGTCCTTGGACGCCTTGGCTGCAATCTGGAAGGATTCTTTGCTACCCTCGGCGGTGAGATTGCGCTCTGGTCACTGGTTGTTCTTGCTATTGAGAGATGGGTGGTTGTCTGCAAACCCATCAGCAACTTCCGCTTCGGGGAGAACCACGCTATCATGGGCTTGGCCTTCACCTGGACGATGGCCTCTGCTTGCGCCGTGCCCCCACTTGTTGGCTGGTCTCGTTACATCCCTGAGGGCATGCAGTGCTCATGTGGAATTGACTACTACACACGTGCAGAGGGTTTCAACAATGAGTCCTTCGTCATCTACATGTTCGTCTGCCACTTCTCGATTCCACTGACTATCGTGTTCTTCTGCTACGGCCGTCTGCTGTGTGCTGTCAAGGAGGCTGCTGCTGCTCAGCAGGAGTCTGAGACCACCCAGAGGGCTGAGAGGGAAGTCACCCGCATGGTCATACTGATGGTCATCGCCTTCCTGGTATGTTGGTTGCCCTATGCCAGTGTGGCCTGGTGGATCTTCACACATCAGGGCTCTGAATTTGGACCAGTCTTCATGACCCTCCCGGCCTTCTTTGCCAAGAGTTCCTCCATCTACAATCCAATGATCTACATCTGCATGAACAAGCAGTTCCGCCACTGCATGATCAC
>PQ588555-68569-1
GGCTTCCCCGTCAACTTCCTCACTCTCTACGTCACCCTCGAACACAAGAAGCTGCGGACCCCACTAAACTACATCCTACTGAACCTAGCGGTGGCTGACCTCTTCATGGTCCTCGGAGGATTCACCACAACGATGTACACCTCTATGCATGGCTACTTCGTCCTTGGACGCCTTGGCTGCAATCTGGAAGGATTCTTTGCTACCCTCGGCGGTGAGATTGCGCTCTGGTCACTGGTTGTTCTTGCTATTGAGAGATGGGTGGTTGTCTGCAAACCCATCAGCAACTTCCGCTTCGGGGAGAACCACGCTATCATGGGCTTGGCCTTCACCTGGACGATGGCCTGTGCTTGCGCCGTGCCCCCACTTGTTGGCTGGTCTCGTTACATCCCTGAGGGCATGCAGTGCTCATGTGGAATTGACTACTACACACGTGCAGAGGGTTTCAACAATGAGTCCTTCGTCATCTACATGTTCGTCTGCCACTTCTCGATTCCACTGACTATCGTGTTCTTCTGCTACGGCCGTCTGCTGTGTGCTGTCAAGGAGGCTGCTGCTGCTCAGCAGGAGTCTGAGACCACCCAGAGGGCTGAGAGGGAAGTCACCCGCATGGTCATACTGATGGTCATCGCCTTCCTGGTATGTTGGTTGCCCTATGCCAGTGTGGCCTGGTGGATCTTCACACATCAGGGCTCTGAATTTGGACCAGTCTTCATGACCCTCCCGGCCTTCTTTGCCAAGAGTTCCTCCATCTACAATCCAATGATCTACATCTGCATGAACAAGCAGTTCCGCCACTGCATGATCAC
>PQ588556-68570-0
GGCTTCCCCGTCAACTTCCTCACTCTCTACGTCACCCTCGAACACAAGAAGCTGCGGACCCCACTAAACTACATCCTACTGAACCTAGCGGTGGCTGACCTCTTCATGGTCCTCGGAGGATTCACCACAACGATGTACACCTCTATGCATGGCTACTTCGTCCTTGGACGCCTTGGCTGCAATCTGGAAGGATTCTTTGCTACCCTCGGTGGTGAGATTGCGCTCTGGTCACTGGTTGTTCTGGCTATTGAGAGATGGGTGGTTGTCTGCAAACCCATCAGCAACTTCCGCTTCGGGGAGAACCACGCTATCATGGGCTTGGCCTTCACCTGGACGATGGCCTCTGCTTGCGCCGTGCCCCCACTTTTTGGCTGGTCTCGTTACATCCCTGAGGGCATGCAGTGCTCATGTGGAATTGACTACTACACACGTGCAGAGGGTTTCAACAATGAGTCCTTCGTCATCTACATGTTCGTCTGCCACTTCTCGATTCCACTGACTATCGTGTTCTTCTGCTACGGCCGTCTGCTGTGTGCTGTCAAGGAGGCTGCTGCTGCTCAGCAGGAGTCTGAGACCACCCAGAGGGCTGAGAGGGAAGTCACCCGCATGGTCATACTGATGGTCATCGCCTTCCTGGTATGTTGGTTGCCCTATGCCAGTGTGGCCTGGTGGATCTTCACACATCAGGGCTCTGAATTTGGACCAGTCTTCATGACCCTCCCGGCCTTCTTTGCCAAGAGTTCCTCCATCTACAATCCAATGATCTACATCTGCATGAACAAGCAGTTCCGCCACTGCATGATCAC
>PQ588557-68570-1
GGCTTCCCCGTCAACTTCCTCACTCTCTACGTCACCCTCGAACACAAGAAGCTGCGGACCCCACTAAACTACATCCTACTGAACCTAGCGGTGGCTGACCTCTTCATGGTCCTCGGAGGATTCACCACAACGATGTACACCTCTATGCATGGCTACTTCGTCCTTGGACGCCTTGGCTGCAATCTGGAAGGATTCTTTGCTACCCTCGGTGGTGAGATTGCGCTCTGGTCACTGGTTGTTCTGGCTATTGAGAGATGGGTGGTTGTCTGCAAACCCATCAGCAACTTCCGCTTCGGGGAGAACCACGCTATCATGGGCTTGGCCTTCACCTGGACGATGGCCTCTGCTTGCGCCGTGCCCCCACTTTTTGGCTGGTCTCGTTACATCCCTGAGGGCATGCAGTGCTCATGTGGAATTGACTACTACACACGTGCAGAGGGTTTCAACAATGAGTCCTTCGTCATCTACATGTTCGTCTGCCACTTCTCGATTCCACTGACTATCGTGTTCTTCTGCTACGGCCGTCTGCTGTGTGCTGTCAAGGAGGCTGCTGCTGCTCAGCAGGAGTCTGAGACCACCCAGAGGGCTGAGAGGGAAGTCACCCGCATGGTCATACTGATGGTCATCGCCTTCCTGGTATGTTGGTTGCCCTATGCCAGTGTGGCCTGGTGGATCTTCACACATCAGGGCTCTGAATTTGGACCAGTCTTCATGACCCTCCCGGCCTTCTTTGCCAAGAGTTCCTCCATCTACAATCCAATGATCTACATCTGCATGAACAAGCAGTTCCGCCACTGCATGATCAC
>PQ588558-68606-0
GGCTTCCCCGTCAACTTCCTCACTCTCTACGTCACCCTCGAACACAAGAAGCTGCGGACCCCACTAAACTACATCCTACTGAACCTAGCGGTGGCTGACCTCTTCATGGTCCTCGGAGGATTCACCACAACGATGTACACCTCTATGCATGGCTACTTCGTCCTTGGACGCCTTGGCTGCAATCTGGAAGGATTCTTTGCTACCCTCGGCGGTGAGATTGCGCTCTGGTCACTGGTTGTTCTGGCTATTGAGAGATGGGTGGTTGTCTGCAAACCCATCAGCAACTTCCGCTTCGGGGAGAACCACGCTATCATGGGCTTGGCCTTCACCTGGACGATGGCCTGTGCTTGCGCCGTGCCCCCACTTTTTGGCTGGTCTCGTTACATCCCTGAGGGCATGCAGTGCTCATGTGGAATTGACTACTACACACGTGCAGAGGGTTTCAACAATGAGTCCTTCGTCATCTACATGTTCGTCTGCCACTTCTCGATTCCACTGACTATCGTGTTCTTCTGCTACGGCCGTCTGCTGTGTGCTGTCAAGGAGGCTGCTGCTGCTCAGCAGGAGTCTGAGACCACCCAGAGGGCTGAGAGGGAAGTCACCCGCATGGTCATACTGATGGTCATCGCCTTCCTGGTATGTTGGTTGCCCTATGCCAGTGTGGCCTGGTGGATCTTCACACATCAGGGCTCTGAATTTGGACCAGTCTTCATGACCCTCCCGGCCTTCTTTGCCAAGAGTTCCTCCATCTACAATCCAATGATCTACATCTGCATGAACAAGCAGTTCCGCCACTGCATGATCAC
>PQ588559-68606-1
GGCTTCCCCGTCAACTTCCTCACTCTCTACGTCACCCTCGAACACAAGAAGCTGCGGACCCCACTAAACTACATCCTACTGAACCTAGCGGTGGCTGACCTCTTCATGGTCCTCGGAGGATTCACCACAACGATGTACACCTCTATGCATGGCTACTTCGTCCTTGGACGCCTTGGCTGCAATCTGGAAGGATTCTTTGCTACCCTCGGCGGTGAGATTGCGCTCTGGTCACTGGTTGTTCTTGCTATTGAGAGATGGGTGGTTGTCTGCAAACCCATCAGCAACTTCCGCTTCGGGGAGAACCACGCTATCATGGGCTTGGCCTTCACCTGGACGATGGCCTCTGCTTGCGCCGTGCCCCCACTTTTTGGCTGGTCTCGTTACATCCCTGAGGGCATGCAGTGCTCATGTGGAATTGACTACTACACACGTGCAGAGGGTTTCAACAATGAGTCCTTCGTCATCTACATGTTCGTCTGCCACTTCTCGATTCCACTGACTATCGTGTTCTTCTGCTACGGCCGTCTGCTGTGTGCTGTCAAGGAGGCTGCTGCTGCTCAGCAGGAGTCTGAGACCACCCAGAGGGCTGAGAGGGAAGTCACCCGCATGGTCATACTGATGGTCATCGCCTTCCTGGTATGTTGGTTGCCCTATGCCAGTGTGGCCTGGTGGATCTTCACACATCAGGGCTCTGAATTTGGACCAGTCTTCATGACCCTCCCGGCCTTCTTTGCCAAGAGTTCCTCCATCTACAATCCAATGATCTACATCTGCATGAACAAGCAGTTCCGCCACTGCATGATCAC
