# Supplementary material for: Influence of the Great Amazon Reef System and Pleistocene sea-level drops on the phylogeography of Haemulon aurolineatum (Haemulidae)
Source: PeerJ. 2025 Aug 11;13:e19415. doi: 10.7717/peerj.19415 (PMC12352425; doi:10.7717/peerj.19415)
Supplement: Supplemental Information 4 [file peerj-13-19415-s004.fas]

>PQ588560-54402-0
GCAGTCGGTGGAGGCAAAAAAGACACCAGCAAGGGGACACTGGAGGATCAAATCATCCAGGCGAACCCTGCGTTGGAGGCCTTTGGAAACGCCAAAACTCTGAGAAATGACAACTCGTCTCGTTTTGGAAAATTCATCCGAATTCACTTCGGTACAAGCGGCAAGCTGTCATCTGCTGACATTGAGACGTACCTGCTGGAGAAGTCACGTGTCACCTTTCAGCTCAAGGCTGAGAGGAATTACCACATCTTCTACCAGATCCTGTCCAATCAAAAGCCAGAGCTGCTGGACATGCTGCTGATCACCAACAACCCATACGACTACTCCTACATCTCCCAAGGAGAGGTAACAGTTGCCTCCATTAACGACTCGGAAGAGCTGATGGCCACGGACAGCGCCTTCGATGTGCTCGGCTTCACTCCAGATGAGAAGATGGGTGTCTATAAACTGACCGGCGCCATCATGCACTACGGCAACATGAAGTTCAAACAGAAGCAGCGTGAGGAGCAGGCTGAGCCAGATGGGACAGAGGCTGCTGATAAATCGGCTTATCTCATGGGGCTGAACTCTGCTGACCTCATCAAAGGGTTGTGCCACCCTAGAGTCAAGGTAGGGAATGAATATGTCACCAAAGGCCAAAGTGTGGACCAAGTCTACTACTCCCTTGGTGCTCTGGCTAAGTCAGTGTATGA
>PQ588561-54402-1
GCAGTCGGTGGAGGCAAAAAAGACACCAGCAAGGGGACACTGGAGGATCAAATCATCCAGGCGAACCCTGCGTTGGAGGCCTTTGGAAACGCCAAAACTCTGAGAAATGACAACTCGTCTCGTTTTGGAAAATTCATCCGAATTCACTTCGGTACAAGCGGCAAGCTGTCATCTGCTGACATTGAGACGTACCTGCTGGAGAAGTCACGTGTCACCTTTCAGCTCAAGGCTGAGAGGAATTACCACATCTTCTACCAGATCCTGTCCAATCAAAAGCCAGAGCTGCTGGACATGCTGCTGATCACCAACAACCCATACGACTACTCCTACATCTCCCAAGGAGAGGTAACAGTTGCCTCCATTAACGACTCGGAGGAGCTGATGGCCACGGACAGCGCCTTCGATGTGCTCGGCTTCACTCCAGATGAGAAGATGGGTGTCTATAAACTGACCGGCGCCATCATGCACTACGGCAACATGAAGTTCAAACAGAAGCAGCGTGAAGAGCAGGCTGAGCCAGATGGGACAGAGGCTGCTGATAAATCGGCCTATCTCATGGGGCTGAACTCTGCTGACCTCATCAAAGGGTTGTGCCACCCTAGAGTCAAGGTAGGGAATGAATATGTCACCAAAGGCCAAAGTGTGGACCAAGTCTACTACTCCCTTGGTGCTCTGGCTAAGTCAGTGTATGA
>PQ588562-63240-0
GCAGTCGGTGGAGGCAAAAAAGACACCAGCAAGGGGACACTGGAGGATCAAATCATCCAGGCGAACCCTGCGTTGGAGGCCTTTGGAAACGCCAAAACTCTGAGAAATGACAACTCTTCTCGTTTTGGAAAATTCATCCGAATTCACTTCGGTACAAGCGGCAAGCTGTCATCTGCCGACATTGAGACGTACCTGCTGGAGAAGTCACGCGTCACCTTTCAGCTCAAGGCTGAGAGGAATTACCACATCTTCTACCAGATCCTGTCCAATCAAAAGCCAGAGCTGCTGGACATGCTGCTGATCACCAACAACCCATACGACTACTCCTACATCTCCCAAGGAGAGGTAACAGTTGCCTCCATTAACGACTCGGAGGAGCTGATGGCCACGGACAGTGCCTTCGATGTGCTCGGCTTCACTCCAGATGAGAAGATGGGTGTCTATAAACTGACCGGCGCCATCATGCACTACGGCAACATGAAGTTCAAACAGAAGCAGCGTGAGGAGCAGGCTGAGCCAGATGGGACAGAGGCTGCTGATAAATCGGCCTATCTCATGGGACTGAACTCTGCTGACCTCATCAAAGGGTTGTGCCACCCGAGAGTCAAGGTAGGGAATGAATATGTCACCAAAGGCCAAAGTGTGGACCAAGTCTACTACTCCCTTGGTGCTCTGGCTAAGTCAGTGTATGA
>PQ588563-63240-1
GCAGTCGGTGGAGGCAAAAAAGACACCAGCAAGGGGACACTGGAGGATCAAATCATCCAGGCGAACCCTGCGTTGGAGGCCTTTGGAAACGCCAAAACTCTGAGAAATGACAACTCTTCTCGTTTTGGAAAATTCATCCGAATTCACTTCGGTACAAGCGGCAAGCTGTCATCTGCCGACATTGAGACGTACCTGCTGGAGAAGTCACGCGTCACCTTTCAGCTCAAGGCTGAGAGGAATTACCACATCTTCTACCAGATCCTGTCCAATCAAAAGCCAGAGCTGCTGGACATGCTGCTGATCACCAACAACCCATACGACTACTCCTACATCTCCCAAGGAGAGGTAACAGTTGCCTCCATTAACGACTCGGAGGAGCTGATGGCCACGGACAGTGCCTTCGATGTGCTCGGCTTCACTCCAGATGAGAAGATGGGTGTCTATAAACTGACCGGCGCCATCATGCACTACGGCAACATGAAGTTCAAACAGAAGCAGCGTGAGGAGCAGGCTGAGCCAGATGGGACAGAGGCTGCTGATAAATCGGCCTATCTCATGGGGCTGAACTCTGCTGACCTCATCAAAGGGTTGTGCCACCCGAGAGTCAAGGTAGGGAATGAATATGTCACCAAAGGCCAAAGTGTGGACCAAGTCTACTACTCCCTTGGTGCTCTGGCTAAGTCAGTGTATGA
>PQ588564-63239-0
GCAGTCGGTGGAGGCAAAAAAGACACCAGCAAGGGGACACTGGAGGATCAAATCATCCAGGCGAACCCTGCGTTGGAGGCCTTTGGAAACGCCAAAACTCTGAGAAATGACAACTCTTCTCGTTTTGGAAAATTCATCCGAATTCACTTCGGTACAAGCGGCAAGCTGTCATCTGCCGACATTGAGACGTACCTGCTGGAGAAGTCACGCGTCACCTTTCAGCTCAAGGCTGAGAGGAATTACCACATCTTCTACCAGATCCTGTCCAATCAAAAGCCAGAGCTGCTGGACATGCTGCTGATCACCAACAACCCATACGACTACTCCTACATCTCCCAAGGAGAGGTAACAGTTGCCTCCATTAACGACTCGGAGGAGCTGATGGCCACGGACAGTGCCTTCGATGTGCTCGGCTTCACTCCAGATGAGAAGATGGGTGTCTATAAACTGACCGGCGCCATCATGCACTACGGCAACATGAAGTTCAAACAGAAGCAGCGTGAGGAGCAGGCTGAGCCAGATGGGACAGAGGCTGCTGATAAATCGGCCTATCTCATGGGGCTGAACTCTGCTGACCTCATCAAAGGGTTGTGCCACCCGAGAGTCAAGGTAGGGAATGAATATGTCACCAAAGGCCAAAGTGTGGACCAAGTCTACTACTCCCTTGGTGCTCTGGCTAAGTCAGTGTATGA
>PQ588565-63239-1
GCAGTCGGTGGAGGCAAAAAAGACACCAGCAAGGGGACACTGGAGGATCAAATCATCCAGGCGAACCCTGCGTTGGAGGCCTTTGGAAACGCCAAAACTCTGAGAAATGACAACTCTTCTCGTTTTGGAAAATTCATCCGAATTCACTTCGGTACAAGCGGCAAGCTGTCATCTGCCGACATTGAGACGTACCTGCTGGAGAAGTCACGCGTCACCTTTCAGCTCAAGGCTGAGAGGAATTACCACATCTTCTACCAGATCCTGTCCAATCAAAAGCCAGAGCTGCTGGACATGCTGCTGATCACCAACAACCCATACGACTACTCCTACATCTCCCAAGGAGAGGTAACAGTTGCCTCCATTAACGACTCGGAGGAGCTGATGGCCACGGACAGTGCCTTCGATGTGCTCGGCTTCACTCCAGATGAGAAGATGGGTGTCTATAAACTGACCGGCGCCATCATGCACTACGGCAACATGAAGTTCAAACAGAAGCAGCGTGAGGAGCAGGCTGAGCCAGATGGGACAGAGGCTGCTGATAAATCGGCCTATCTCATGGGGCTGAACTCTGCTGACCTCATCAAAGGGTTGTGCCACCCGAGAGTCAAGGTAGGGAATGAATATGTCACCAAAGGCCAAAGTGTGGACCAAGTCTACTACTCCCTTGGTGCTCTGGCTAAGTCAGTGTATGA
>PQ588566-63344-0
GCAGTCGGTGGAGGCAAAAAAGACACCAGCAAGGGGACACTGGAGGATCAAATCATCCAGGCGAACCCTGCGTTGGAGGCCTTTGGAAACGCCAAAACTCTGAGAAATGACAACTCTTCTCGTTTTGGAAAATTCATCCGAATTCACTTCGGTACAAGCGGCAAGCTGTCATCTGCCGACATTGAGACGTACCTGCTGGAGAAGTCACGCGTCACCTTTCAGCTCAAGGCTGAGAGGAATTACCACATCTTCTACCAGATCCTGTCCAATCAAAAGCCAGAGCTGCTGGACATGCTGCTGATCACCAACAACCCATACGACTACTCCTACATCTCCCAAGGAGAGGTAACAGTTGCCTCCATTAACGACTCGGAGGAGCTGATGGCCACGGACAGTGCCTTCGATGTGCTCGGCTTCACTCCAGATGAGAAGATGGGTGTCTATAAACTGACCGGCGCCATCATGCACTACGGCAACATGAAGTTCAAACAGAAGCAGCGTGAGGAGCAGGCTGAGCCAGATGGGACAGAGGCTGCTGATAAATCGGCCTATCTCATGGGGCTGAACTCTGCTGACCTCATCAAAGGGTTGTGCCACCCGAGAGTCAAGGTAGGGAATGAATATGTCACCAAAGGCCAAAGTGTGGACCAAGTCTACTACTCCCTTGGTGCTCTGGCTAAGTCAGTGTATGA
>PQ588567-63344-1
GCAGTCGGTGGAGGCAAAAAAGACACCAGCAAGGGGACACTGGAGGATCAAATCATCCAGGCGAACCCTGCGTTGGAGGCCTTTGGAAACGCCAAAACTCTGAGAAATGACAACTCTTCTCGTTTTGGAAAATTCATCCGAATTCACTTCGGTACAAGCGGCAAGCTGTCATCTGCCGACATTGAGACGTACCTGCTGGAGAAGTCACGCGTCACCTTTCAGCTCAAGGCTGAGAGGAATTACCACATCTTCTACCAGATCCTGTCCAATCAAAAGCCAGAGCTGCTGGACATGCTGCTGATCACCAACAACCCATACGACTACTCCTACATCTCCCAAGGAGAGGTAACAGTTGCCTCCATTAACGACTCGGAGGAGCTGATGGCCACGGACAGTGCCTTCGATGTGCTCGGCTTCACTCCAGATGAGAAGATGGGTGTCTATAAACTGACCGGCGCCATCATGCACTACGGCAACATGAAGTTCAAACAGAAGCAGCGTGAGGAGCAGGCTGAGCCAGATGGGACAGAGGCTGCTGATAAATCGGCCTATCTCATGGGGCTGAACTCTGCTGACCTCATCAAAGGGTTGTGCCACCCGAGAGTCAAGGTAGGGAATGAATATGTCACCAAAGGCCAAAGTGTGGACCAAGTCTACTACTCCCTTGGTGCTCTGGCTAAGTCAGTGTATGA
>PQ588568-63241-0
GCAGTCGGTGGAGGCAAAAAAGACACCAGCAAGGGGACACTGGAGGATCAAATCATCCAGGCGAACCCTGCGTTGGAGGCCTTTGGAAAAGCCAAAACTCTGAGAAATGACAACTCTTCTCGTTTTGGAAAATTCATCCGAATTCACTTCGGTACAAGCGGCAAGCTGTCATCTGCCGACATTGAGACGTACCTGCTGGAGAAGTCACGCGTCACCTTTCAGCTCAAGGCTGAGAGGAATTACCACATCTTCTACCAGATCCTGTCCAATCAAAAGCCAGAGCTGCTGGACATGCTGCTGATCACCAACAACCCATACGACTACTCCTACATCTCCCAAGGAGAGGTAACAGTTGCCTCCATTAACGACTCGGAGGAGCTGATGGCCACGGACAGTGCCTTCGATGTGCTCGGCTTCACTCCAGATGAGAAGATGGGTGTCTATAAACTGACCGGCGCCATCATGCACTACGGCAACATGAAGTTCAAACAGAAGCAGCGTGAGGAGCAGGCTGAGCCACATGGGACAGAGGCTGCTGATAAATCGGCCTATCTCATGGGGCTGAACTCTGCTGACCTCATCAAAGGGTTGTGCCACCCGAGAGTCAAGGTAGGGAATGAATATGTCACCAAAGGCCAAAGTGTGGACCAAGTCTACTACTCCCTTGGTGCTCTGGCTAAGTCAGTGTATGA
>PQ588569-63241-1
GCAGTCGGTGGAGGCAAAAAAGACACCAGCAAGGGGACACTGGAGGATCAAATCATCCAGGCGAACCCTGCGTTGGAGGCCTTTGGAAAAGCCAAAACTCTGAGAAATGACAACTCTTCTCGTTTTGGAAAATTCATCCGAATTCACTTCGGTACAAGCGGCAAGCTGTCATCTGCCGACATTGAGACGTACCTGCTGGAGAAGTCACGCGTCACCTTTCAGCTCAAGGCTGAGAGGAATTACCACATCTTCTACCAGATCCTGTCCAATCAAAAGCCAGAGCTGCTGGACATGCTGCTGATCACCAACAACCCATACGACTACTCCTACATCTCCCAAGGAGAGGTAACAGTTGCCTCCATTAACGACTCGGAGGAGCTGATGGCCACGGACAGTGCCTTCGATGTGCTCGGCTTCACTCCAGATGAGAAGATGGGTGTCTATAAACTGACCGGCGCCATCATGCACTACGGCAACATGAAGTTCAAACAGAAGCAGCGTGAGGAGCAGGCTGAGCCAGATGGGACAGAGGCTGCTGATGAATCGGCCTATCTCATGGGGCTGAACTCTGCTGACCTCATCAAAGGGTTGTGCCACCCGAGAGTCAAGGTAGGGAATGAATATGTCACCAAAGGCCGAAGTGTGGACCAAGTCTACTACTCCCTTGGTGCTCTGGCTAAGTCAGTGTATGA
>PQ588570-63345-0
GCAGTCGGTGGAGGCAAAAAAGACACCAACAAGGGGACACTGGAGGATCAAATCATCCAGGCGAACCCTGCGTTGGAGGCCTTTGGAAACGCCAAAACTCTGAGAAATGACAACTCTTCTCGTTTTGGAAAATTCATCCGAATTCACTTCGGTACAAGCGGCAAGCTGTCATCTGCCGACATTGAGACGTACCTGCTGGAGAAGTCACGCGTCACCTTTCAGCTCAAGGCTGAGAGGAATTACCACATCTTCTACCAGATCCTGTCCAATCAAAAGCCAGAGCTGCTGGACATGCTGCTGATCACCAACAACCCATACGACTACTCCTACATCTCCCAAGGAGAGGTAACAGTTGCCTCCATTAACGACTCGGAGGAGCTGATGGCCACGGACAGTGCCTTCGATGTGCTCGGCTTCACTCCAGATGAGAAGATGGGTGTCTATAAACTGACCGGCGCCATCATGCACTACGGCAACATGAAGTTCAAACAGAAGCAGCGTGAGGAGCAGGCTGAGCCAGATGGGACAGAGGCTGCTGATAAATCGGCCTATCTCATGGGGCTGAACTCTGCTGACCTCATCAAAGGGTTGTGCCACCCGAGAGTCAAGGTAGGGAATGAATATGTCACCAAAGGCCAAAGTGTGGACCAAGTCTACTACTCCCTTGGTGCTCTGGCTAAGTCAGTGTATGA
>PQ588571-63345-1
GCAGTCGGTGGAGGCAAAAAAGACACCAACAAGGGGACACTGGAGGATCAAATCATCCAGGCGAACCCTGCGTTGGAGGCCTTTGGAAAAGCCAAAACTCTGAGAAATGACAACTCTTCTCGTTTTGGAAAATTCATCCGAATTCACTTCGGTACAAGCGGCAAGCTGTCATCTGCCGACATTGAGACGTACCTGCTGGAGAAGTCACGCGTCACCTTTCAGCTCAAGGCTGAGAGGAATTACCACATCTTCTACCAGATCCTGTCCAATCAAAAGCCAGAGCTGCTGGACATGCTGCTGATCACCAACAACCCATACGACTACTCCTACATCTCCCAAGGAGAGGTAACAGTTGCCTCCATTAACGACTCGGAGGAGCTGATGGCCACGGACAGTGCCTTCGATGTGCTCGGCTTCACTCCAGATGAGAAGATGGGTGTCTATAAACTGACCGGCGCCATCATGCACTACGGCAACATGAAGTTCAAACAGAAGCAGCGTGAGGAGCAGGCTGAGCCAGATGGGACAGAGGCTGCTGATAAATCGGCCTATCTCATGGGGCTGAACTCTGCTGACCTCATCAAAGGGTTGTGCCACCCGAGAGTCAAGGTAGGGAATGAATATGTCACCAAAGGCCAAAGTGTGGACCAAGTCTACTACTCCCTTGGTGCTCTGGCTAAGTCAGTGTATGA
>PQ588572-27792-0
GCAGTCGGTGGAGGCAAAAAAGACACCAGCAAGGGGACACTGGAGGATCAAATCATCCAGGCGAACCCTGCGTTGGAGGCCTTTGGAAACGCCAAAACTCTGAGAAATGACAACTCGTCTCGTTTTGGAAAATTCATCCGAATTCACTTCGGTACAAGCGGCAAGCTGTCATCTGCCGACATTGAGACGTACCTGCTGGAGAAGTCACGCGTCACCTTTCAGCTCAAGGCTGAGAGGAATTACCACATCTTCTACCAGATCCTGTCCAATCAAAAGCCAGAGCTGCTGGACATGCTGCTGATCACCAACAACCCATACGACTACTCCTACATCTCCCAAGGAGAGGTAACAGTTGCCTCCATTAACGACTCGGAGGAGCTGATGGCCACGGACAGTGCCTTCGATGTGCTCGGCTTCACTCCAGATGAGAAGATGGGTGTCTATAAACTGACCGGCGCCATCATGCACTACGGCAACATGAAGTTCAAACAGAAGCAGCGTGAGGAGCAGGCTGAGCCAGATGGGACAGAAGCTGCTGATAAATCGGCCTATCTCATGGGGCTGAACTCTGCTGACCTCATCAAAGGGTTGTGCCACCCGAGAGTCAAGGTAGGGAATGAATATGTCACCAAAGGCCAAAGTGTGGACCAAGTCTACTACTCCCTTGGTGCTCTGGCTAAGTCAGTGTATGA
>PQ588573-27792-1
GCAGTCGGTGGAGGCAAAAAAGACACCAGCAAGGGGACACTGGAGGATCAAATCATCCAGGCGAACCCTGCGTTGGAGGCCTTTGGAAACGCCAAAACTCTGAGAAATGACAACTCGTCTCGTTTTGGAAAATTCATCCGAATTCACTTCGGTACAAGCGGCAAGCTGTCATCTGCCGACATTGAGACGTACCTGCTGGAGAAGTCACGCGTCACCTTTCAGCTCAAGGCTGAGAGGAATTACCACATCTTCTACCAGATCCTGTCCAATCAAAAGCCAGAGCTGCTGGACATGCTGCTGATCACCAACAACCCATACGACTACTCCTACATCTCCCAAGGAGAGGTAACAGTTGCCTCCATTAACGACTCGGAGGAGCTGATGGCCACGGACAGTGCCTTCGATGTGCTCGGCTTCACTCCAGATGAGAAGATGGGTGTCTATAAACTGACCGGCGCCATCATGCACTACGGCAACATGAAGTTCAAACAGAAGCAGCGTGAGGAGCAGGCTGAGCCAGATGGGACAGAAGCTGCTGATAAATCGGCCTATCTCATGGGGCTGAACTCTGCTGACCTCATCAAAGGGTTGTGCCACCCGAGAGTCAAGGTAGGGAATGAATATGTCACCAAAGGCCAAAGTGTGGACCAAGTCTACTACTCCCTTGGTGCTCTGGCTAAGTCAGTGTATGA
>PQ588574-17005-0
GCAGTCGGTGGAGGCAAAAAAGACACCAGCAAGGGGACACTGGAGGATCAAATCATCCAGGCGAACCCTGCGCTGGAGGCCTTTGGAAACGCCAAAACTCTGAGAAATGACAACTCGTCTCGTTTTGGAAAATTCATCCGAATTCACTTCGGTACAAGCGGCAAGCTGTCATCTGCCGACATTGAGACGAACCTGCTGGAGAAGTCACGCGTCACCTTTCAGCTCAAGGCTGAGAGGAATTACCACATCTTCTACCAGATCCTGTCCAATCAAAAGCCAGAGCTGCTGGACATGCTGCTGATCACCAACAACCCATACGACTACTCCTACATCTCCCAAGGAGAGGTAACAGTTGCCTCCATTAACGACTCGGAGGAGCTGATGGCCACGGACAGTGCCTTCTATGTGCTCGGCTTCACTCCAGATGAGAAGATGGGTGTCTATAAACTGACCGGCGCCATCATGCACTACGGCAACATGAAGTTCAAACAGAAGCAGCGTGAGGAGCAGGCTGAGCCAGATGGGACAGAGGCTGCTGATAAATCGGCCTATCTCATGGGGCTGAACTCTGCTGACCTCATCAAAGGGTTGTGCCACCCGAGAGTCAAGGTAGGGAATGAATATGTCACCAAAGGCCAAAGTGTGGACCAAGTCTACTACTCCCTTGGTGCTCTGGCTAAGTCAGTGTATGA
>PQ588575-17005-1
GCAGTCGGTGGAGGCAAAAAAGACACCAGCAAGGGGACACTGGAGGATCAAATCATCCAGGCGAACCCTGCGCTGGAGGCCTTTGGAAACGCCAAAACTCTGAGAAATGACAACTCGTCTCGTTTTGGAAAATTCATCCGAATTCACTTCGGTACAAGCGGCAAGCTGTCATCTGCCGACATTGAGACGTACCTGCTGGAGAAGTCACGCGTCACCTTTCAGCTCAAGGCTGAGAGGAATTACCACATCTTCTACCAGATCCTGTCCAATCAAAAGCCAGAGCTGCTGGACATGCTGCTGATCACCAACAACCCATACGACTACTCCTACATCTCCCAAGGAGAGGTAACAGTTGCCTCCATTAACGACTCGGAGGAGCTGATGGCCACGGACAGTGCCTTCGATGTGCTCGGCTTCACTCCAGATGAGAAGATGGGTGTCTATAAACTGACCGGCGCCATCATGCACTACGGCAACATGAAGTTCAAACAGAAGCAGCGTGAGGAGCAGGCTGAGCCAGATGGGACAGAGGCTGCTGATAAATCGGCCTATCTCATGGGGCTGAACTCTGCTGACCTCATCAAAGGGTTGTGCCACCCGAGAGTCAAGGTAGGGAATGAATATGTCACCAAAGGCCAAAGTGTGGACCAAGTCTACTACTCCCTTGGTGCTCTGGCTAAGTCAGTGTATGA
>PQ588576-31888-0
GCAGTCGGTGGTGGCAAAAAAGACACCAACAAGGGGACACTGGAGGATCAAATCATCCAGGCGAACCCTGCGCTGGAGGCCTTTGGAAACGCCAAAACTCTGAGAAATGACAACTCTTCTCGTTTTGGAAAATTCATCCGAATTCACTTCGGTACAAGCGGCAAGCTGTCATCTGCCGACATTGAGACGTACCTGCTGGAGAAGTCACGCGTCACCTTTCAGCTCAAGGCTGAGAGGAATTACCACATCTTCTACCAGATCCTGTCCAATCAAAAGCCAGAGCTGCTGGACATGCTGCTGATCACCAACAACCCATACGACTACTCCTACATCTCCCAAGGAGAGGTAACAGTTGCCTCCATTAACGACTCGGAGGAGCTGATGGCCACGGACAGTGCCTTCGATGTGCTCGGCTTCACTCCAGATGAGAAGATGGGTGTCTATAAACTGACCGGCGCCATCATGCACTACGGCAACATGAAGTTCAAACAGAAGCAGCGTGAGGAGCAGGCTGAGCCAGATGGGACAGAGGCTGCTGATAAATCGGCCTATCTCATGGGGCTGAACTCTGCTGACCTCATCAAAGGGTTGTGCCACCCGAGAGTCAAGGTAGGGAATGAATATGTCACCAAAGGCCAAAGTGTGGACCAAGTCTACTACTCCCTTGGTGCTCTGGCTAAGTCAGTGTATGA
>PQ588577-31888-1
GCAGTCGGTGGTGGCAAAAAAGACACCAACAAGGGGACACTGGAGGATCAAATCATCCAGGCGAACCCTGCGCTGGAGGCCTTTGGAAACGCCAAAACTCTGAGAAATGACAACTCTTCTCGTTTTGGAAAATTCATCCGAATTCACTTCGGTACAAGCGGCAAGCTGTCATCTGCCGACATTGAGACGTACCTGCTGGAGAAGTCACGCGTCACCTTTCAGCTCAAGGCTGAGAGGAATTACCACATCTTCTACCAGATCCTGTCCAATCAAAAGCCAGAGCTGCTGGACATGCTGCTGATCACCAACAACCCATACGACTACTCCTACATCTCCCAAGGAGAGGTAACAGTTGCCTCCATTAACGACTCGGAGGAGCTGATGGCCACGGACAGTGCCTTCGATGTGCTCGGCTTCACTCCAGATGAGAAGATGGGTGTCTATAAACTGACCGGCGCCATCATGCACTACGGCAACATGAAGTTCAAACAGAAGCAGCGTGAGGAGCAGGCTGAGCCAGATGGGACAGAGGCTGCTGATAAATCGGCCTATCTCATGGGGCTGAACTCTGCTGACCTCATCAAAGGGTTGTGCCACCCGAGAGTCAAGGTAGGGAATGAATATGTCACCAAAGGCCAAAGTGTGGACCAAGTCTACTACTCCCTTGGTGCTCTGGCTAAGTCAGTGTATGA
>PQ588578-60696-0
GCAGTCGGTGGAGGCAAAAAAGACACCAACAAGGGGACACTGGAGGATCAAATCATCCAGGCGAACCCTGCGTTGGAGGCCTTTGGAAACGCCAAAACTCTGAGAAATGACAACTCGTCTCGTTTTGGAAAATTCATCCGAATTCACTTCGGTACAAGCGGCAAGCTGTCATCTGCCGACATTGAGACGTACCTGCTGGAGAAGTCACGTGTCACCTTTCAGCTCAAGGCTGAGAGGAATTACCACATCTTCTACCAGATCCTGTCCAATCAAAAGCCAGAGCTGCTGGACATGCTGCTGATCACCAACAACCCATACGACTACTCCTACATCTCCCAAGGAGAGGTAACAGTTGCCTCCATTAACGACTCGGAGGAGCTGATGGCCACGGACAGTGCCTTCGATGTGCTCGGCTTCACTCCAGATGAGAAGATGGGTGTCTATAAACTGACCGGCGCCATCATGCACTACGGCAACATGAAGTTCAAACAGAAGCAGCGTGAGGAGCAGGCTGAGCCAGATGGGACAGAGGCTGCTGATAAATCGGCCTATCTCATGGGGCTGAACTCTGCTGACCTCATCAAAGGGTTGTGCCACCCGAGAGTCAAGGTAGGGAATGAATATGTCACCAAAGGCCAAAGTGTGGACCAAGTCTACTACTCCCTTGGTGCTCTGGCTAAGTCAGTGTATGA
>PQ588579-60696-1
GCAGTCGGTGGAGGCAAAAAAGACACCAACAAGGGGACACTGGAGGATCAAATCATCCAGGCGAACCCTGCGTTGGAGGCCTTTGGAAACGCCAAAACTCTGAGAAATGACAACTCGTCTCGTTTTGGAAAATTCATCCGAATTCACTTCGGTACAAGCGGCAAGCTGTCATCTGCCGACATTGAGACGTACCTGCTGGAGAAGTCACGTGTCACCTTTCAGCTCAAGGCTGAGAGGAATTACCACATCTTCTACCAGATCCTGTCCAATCAAAAGCCAGAGCTGCTGGACATGCTGCTGATCACCAACAACCCATACGACTACTCCTACATCTCCCAAGGAGAGGTAACAGTTGCCTCCATTAACGACTCGGAGGAGCTGATGGCCACGGACAGTGCCTTCGATGTGCTCGGCTTCACTCCAGATGAGAAGATGGGTGTCTATAAACTGACCGGCGCCATCATGCACTACGGCAACATGAAGTTCAAACAGAAGCAGCGTGAGGAGCAGGCTGAGCCAGATGGGACAGAGGCTGCTGATAAATCGGCCTATCTCATGGGGCTGAACTCTGCTGACCTCATCAAAGGGTTGTGCCACCCGAGAGTCAAGGTAGGGAATGAATATGTCACCAAAGGCCAAAGTGTGGACCAAGTCTACTACTCCCTTGGTGCTCTGGCTAAGTCAGTGTATGA
>PQ588580-68557-0
GCAGTCGGTGGAGGCAAAAAAGACACCAGCAAGGGGACACTGGAGGATCAAATCATCCAGGCGAACCCTGCGCTGGAGGCCTTTGGAAACGCCAAAACTCTGAGAAATGACAACTCGTCTCGTTTTGGAAAATTCATCCGAATTCACTTCGGTACAAGCGGCAAGCTGTCATCTGCCGACATTGAGACGTACCTGCTGGAGAAGTCACGCGTCACCTTTCAGCTCAAGGCTGAGAGGAATTACCACATCTTCTACCAGATCCTGTCCAATCAAAAGCCAGAGCTGCTGGACATGCTGCTGATCACCAACAACCCATACGACTACTCCTACATCTCCCAAGGAGAGGTAACAGTTGCCTCCATTAACGACTCGGAGGAGCTGATGGCCACGGACAGTGCCTTCGATGTGCTCGGCTTCACTCCAGATGAGAAGATGGGTGTCTATAAACTGACCGGCGCCATCATGCACTACGGCAACATGAAGTTCAAACAGAAGCAGCGTGAGGAGCAGGCTGAGCCAGATGGGACAGAGGCTGCTGATAAATCGGCCTATCTCATGGGGCTGAACTCTGCTGACCTCATCAAAGGGTTGTGCCACCCGAGAGTCAAGGTAGGGAATGAATATGTCACCAAAGGCCAAAGTGTGGACCAAGTCTACTACTCCCTTGGTGCTCTGGCTAAGTCAGTGTATGA
>PQ588581-68557-1
GCAGTCGGTGGAGGCAAAAAAGACACCAGCAAGGGGACACTGGAGGATCAAATCATCCAGGCGAACCCTGCGCTGGAGGCCTTTGGAAACGCCAAAACTCTGAGAAATGACAACTCGTCTCGTTTTGGAAAATTCATCCGAATTCACTTCGGTACAAGCGGCAAGCTGTCATCTGCCGACATTGAGACGTACCTGCTGGAGAAGTCACGCGTCACCTTTCAGCTGAAGGCTGAGAGGAATTACCACATCTTCTACCAGATCCTGTCCAATCAAAAGCCAGAGCTGCTGGACATGCTGCTGATCACCAACAACCCATACGACTACTCCTACATCTCCCAAGGAGAGGTAACAGTTGCCTCCATTAACGACTCGGAGGAGCTGATGGCCACGGACAGTGCCTTCGATGTGCTCGGCTTCACTCCAGATGAGAAGATGGGTGTCTATAAACTGACCGGCGCCATCATGCACTACGGCAACATGAAGTTCAAACAGAAGCAGCGTGAGGAGCAGGCTGAGCCAGATGGGACAGAGGCTGCTGATAAATCGGCCTATCTCATGGGGCTGAACTCTGCTGACCTCATCAAAGGGTTGTGCCACCCGAGAGTCAAGGTAGGGAATGAATATGTCACCAAAGGCCAAAGTGTGGACCAAGTCTACTACTCCCTTGGTGCTCTGGCTAAGTCAGTGTATGA
>PQ588582-68558-0
GCAGTCGGTGGAGGCAAAAAAGACACCAGCAAGGGGACACTGGAGGATCAAATCATCCAGGCGAACCCTGCGCTGGAGGCCTTTGGAAACGCCAAAACTCTGAGAAATGACAACTCGTCTCGTTTTGGAAAATTCATCCGAATTCACTTCGGTACAAGCGGCAAGCTGTCATCTGCCGACATTGAGACGTACCTGCTGGAGAAGTCACGCGTCACCTTTCAGCTGAAGGCTGAGAGGAATTACCACATCTTCTACCAGATCCTGTCCAATCAAAAGCCAGAGCTGCTGGACATGCTGCTGATCACCAACAACCCATACGACTACTCCTACATCTCCCAAGGAGAGGTAACAGTTGCCTCCATTAACGACTCGGAGGAGCTGATGGCCACGGACAGTGCCTTCGATGTGCTCGGCTTCACTCCAGATGAGAAGATGGGTGTCTATAAACTGACCGGCGCCATCATGCACTACGGCAACATGAAGTTCAAACAGAAGCAGCGTGAGGAGCAGGCTGAGCCAGATGGGACAGAGGCTGCTGATAAATCGGCCTATCTCATGGGGCTGAACTCTGCTGACCTCATCAAAGGGTTGTGCCACCCGAGAGTCAAGGTAGGGAATGAATATGTCACCAAAGGCCAAAGTGTGGACCAAGTCTACTACTCCCTTGGTGCTCTGGCTAAGTCAGTGTATGA
>PQ588583-68558-1
GCAGTCGGTGGAGGCAAAAAAGACACCAGCAAGGGGACACTGGAGGATCAAATCATCCAGGCGAACCCTGCGCTGGAGGCCTTTGGAAACGCCAAAACTCTGAGAAATGACAACTCGTCTCGTTTTGGAAAATTCATCCGAATTCACTTCGGTACAAGCGGCAAGCTGTCATCTGCCGACATTGAGACGTACCTGCTGGAGAAGTCACGCGTCACCTTTCAGCTCAAGGCTGAGAGGAATTACCACATCTTCTACCAGATCCTGTCCAATCAAAAGCCAGAGCTGCTGGACATGCTGCTGATCACCAACAACCCATACGACTACTCCTACATCTCCCAAGGAGAGGTAACAGTTGCCTCCATTAACGACTCGGAGGAGCTGATGGCCACGGACAGTGCCTTCGATGTGCTCGGCTTCACTCCAGATGAGAAGATGGGTGTCTATAAACTGACCGGCGCCATCATGCACTACGGCAACATGAAGTTCAAACAGAAGCAGCGTGAGGAGCAGGCTGAGCCAGATGGGACAGAGGCTGCTGATAAATCGGCCTATCTCATGGGGCTGAACTCTGCTGACCTCATCAAAGGGTTGTGCCACCCGAGAGTCAAGGTAGGGAATGAATATGTCACCAAAGGCCAAAGTGTGGACCAAGTCTACTACTCCCTTGGTGCTCTGGCTAAGTCAGTGTATGA
>PQ588584-68559-0
GCAGTCGGTGGAGGCAAAAAAGACACCAACAAGGGGACACTGGAGGATCAAATCATCCAGGCGAACCCTGCGCTGGAGGCCTTTGGAAACGCCAAAACTCTGAGAAATGACAACTCGTCTCGTTTTGGAAAATTCATCCGAATTCACTTCGGTACAAGCGGCAAGCTGTCATCTGCCGACATTGAGACGTACCTGCTGGAGAAGTCACGTGTCACCTTTCAGCTGAAGGCTGAGAGGAATTACCACATCTTCTACCAGATCCTGTCCAATCAAAAGCCAGAGCTGCTGGACATGCTGCTGATCACCAACAACCCATACGACTACTCCTACATCTCCCAAGGAGAGGTAACAGTTGCCTCCATTAACGACTCGGAGGAGCTGATGGCCACGGACAGTGCCTTCGATGTGCTCGGCTTCACTCCAGATGAGAAGATGGGTGTCTATAAACTGACCGGCGCCATCATGCACTACGGCAACATGAAGTTCAAACAGAAGCAGCGTGAGGAGCAGGCTGAGCCAGATGGGACAGAGGCTGCTGATAAATCGGCCTATCTCATGGGGCTGAACTCTGCTGACCTCATCAAAGGGTTGTGCCACCCGAGAGTCAAGGTAGGGAATGAATATGTCACCAAAGGCCAAAGTGTGGACCAAGTCTACTACTCCCTTGGTGCTCTGGCTAAGTCAGTGTATGA
>PQ588585-68559-1
GCAGTCGGTGGAGGCAAAAAAGACACCAACAAGGGGACACTGGAGGATCAAATCATCCAGGCGAACCCTGCGCTGGAGGCCTTTGGAAACGCCAAAACTCTGAGAAATGACAACTCGTCTCGTTTTGGAAAATTCATCCGAATTCACTTCGGTACAAGCGGCAAGCTGTCATCTGCCGACATTGAGACGTACCTGCTGGAGAAGTCACGTGTCACCTTTCAGCTCAAGGCTGAGAGGAATTACCACATCTTCTACCAGATCCTGTCCAATCAAAAGCCAGAGCTGCTGGACATGCTGCTGATCACCAACAACCCATACGACTACTCCTACATCTCCCAAGGAGAGGTAACAGTTGCCTCCATTAACGACTCGGAGGAGCTGATGGCCACGGACAGTGCCTTCGATGTGCTCGGCTTCACTCCAGATGAGAAGATGGGTGTCTATAAACTGACCGGCGCCATCATGCACTACGGCAACATGAAGTTCAAACAGAAGCAGCGTGAGGAGCAGGCTGAGCCAGATGGGACAGAGGCTGCTGATAAATCGGCCTATCTCATGGGGCTGAACTCTGCTGACCTCATCAAAGGGTTGTGCCACCCGAGAGTCAAGGTAGGGAATGAATATGTCACCAAAGGCCAAAGTGTGGACCAAGTCTACTACTCCCTTGGTGCTCTGGCTAAGTCAGTGTATGA
>PQ588586-68560-0
GCAGTCGGTGGAGGCAAAAAAGACACCAGCAAGGGGACACTGGAGGATCAAATCATCCAGGCGAACCCTGCGTTGGAGGCCTTTGGAAACGCCAAAACTCTGAGAAATGACAACTCGTCTCGTTTTGGAAAATTCATCCGAATTCACTTCGGTACAAGCGGCAAGCTGTCATCTGCCGACATTGAGACGTACCTGCTGGAGAAGTCACGCGTCACCTTTCAGCTCAAGGCTGAGAGGAATTACCACATCTTCTACCAGATCCTGTCCAATCAAAAGCCAGAGCTGCTGGACATGCTGCTGATCACCAACAACCCATACGACTACTCCTACATCTCCCAAGGAGAGGTAACAGTTGCCTCCATTAACGACTCGGAGGAGCTGATGGCCACGGACAGTGCCTTCGATGTGCTCGGCTTCACTCCAGATGAGAAGATGGGTGTCTATAAACTGACCGGCGCCATCATGCACTACGGCAACATGAAGTTCAAACAGAAGCAGCGTGAGGAGCAGGCTGAGCCAGATGGGACAGAGGCTGCTGATAAATCGGCCTATCTCATGGGGCTGAACTCTGCTGACCTCATCAAAGGGTTGTGCCACCCGAGAGTCAAGGTAGGGAATGAATATGTCACCAAAGGCCAAAGTGTGGACCAAGTCTACTACTCCCTTGGTGCTCTGGCTAAGTCAGTGTATGA
>PQ588587-68560-1
GCAGTCGGTGGAGGCAAAAAAGACACCAGCAAGGGGACACTGGAGGATCAAATCATCCAGGCGAACCCTGCGTTGGAGGCCTTTGGAAACGCCAAAACTCTGAGAAATGACAACTCGTCTCGTTTTGGAAAATTCATCCGAATTCACTTCGGTACAAGCGGCAAGCTGTCATCTGCCGACATTGAGACGTACCTGCTGGAGAAGTCACGCGTCACCTTTCAGCTCAAGGCTGAGAGGAATTACCACATCTTCTACCAGATCCTGTCCAATCAAAAGCCAGAGCTGCTGGACATGCTGCTGATCACCAACAACCCATACGACTACTCCTACATCTCCCAAGGAGAGGTAACAGTTGCCTCCATTAACGACTCGGAGGAGCTGATGGCCACGGACAGTGCCTTCGATGTGCTCGGCTTCACTCCAGATGAGAAGATGGGTGTCTATAAACTGACCGGCGCCATCATGCACTACGGCAACATGAAGTTCAAACAGAAGCAGCGTGAGGAGCAGGCTGAGCCAGATGGGACAGAGGCTGCTGATAAATCGGCCTATCTCATGGGGCTGAACTCTGCTGACCTCATCAAAGGGTTGTGCCACCCGAGAGTCAAGGTAGGGAATGAATATGTCACCAAAGGCCAAAGTGTGGACCAAGTCTACTACTCCCTTGGTGCTCTGGCTAAGTCAGTGTATGA
>PQ588588-68566-0
GCAGTCGGTGGAGGCAAAAAAGACACCAGCAAGGGGACACTGGAGGATCAAATCATCCAGGCGAACCCTGCGCTGGAGGCCTTTGGAAACGCCAAAACTCTGAGAAATGACAACTCGTCTCGTTTTGGAAAATTCATCCGAATTCACTTCGGTACAAGCGGCAAGCTGTCATCTGCCGACATTGAGACGTACCTGCTGGAGAAGTCACGCGTCACCTTTCAGCTCAAGGCTGAGAGGAATTACCACATCTTCTACCAGATCCTGTCCAATCAAAAGCCAGAGCTGCTGGACATGCTGCTGATCACCAACAACCCATACGACTACTCCTACATCTCCCAAGGAGAGGTAACAGTTGCCTCCATTAACGACTCGGAGGAGCTGATGGCCACGGACAGTGCCTTCGATGTGCTCGGCTTCACCCCAGATGAGAAGATGGGTGTCTATAAACTGACCGGCGCCATCATGCACTACGGCAACATGAAGTTCAAACAGAAGCAGCGTGAGGAGCAGGCTGAGCCAGATGGGACAGAGGCTGCTGATAAATCGGCCTATCTCATGGGGCTGAACTCTGCTGACCTCATCAAAGGGTTGTGCCACCCGAGAGTCAAGGTAGGGAATGAATATGTCACCAAAGGCCAAAGTGTGGACCAAGTCTACTACTCCCTTGGTGCTCTGGCTAAGTCAGTGTATGA
>PQ588589-68566-1
GCAGTCGGTGGAGGCAAAAAAGACACCAGCAAGGGGACACTGGAGGATCAAATCATCCAGGCGAACCCTGCGCTGGAGGCCTTTGGAAACGCCAAAACTCTGAGAAATGACAACTCGTCTCGTTTTGGAAAATTCATCCGAATTCACTTCGGTACAAGCGGCAAGCTGTCATCTGCCGACATTGAGACGTACCTGCTGGAGAAGTCACGCGTCACCTTTCAGCTCAAGGCTGAGAGGAATTACCACATCTTCTACCAGATCCTGTCCAATCAAAAGCCAGAGCTGCTGGACATGCTGCTGATCACCAACAACCCATACGACTACTCCTACATCTCCCAAGGAGAGGTAACAGTTGCCTCCATTAACGACTCGGAGGAGCTGATGGCCACGGACAGTGCCTTCGATGTGCTCGGCTTCACTCCAGATGAGAAGATGGGTGTCTATAAACTGACCGGCGCCATCATGCACTACGGCAACATGAAGTTCAAACAGAAGCAGCGTGAGGAGCAGGCTGAGCCAGATGGGACAGAGGCTGCTGATAAATCGGCCTATCTCATGGGGCTGAACTCTGCTGACCTCATCAAAGGGTTGTGCCACCCGAGAGTCAAGGTAGGGAATGAATATGTCACCAAAGGCCAAAGTGTGGACCAAGTCTACTACTCCCTTGGTGCTCTGGCTAAGTCAGTGTATGA
>PQ588590-68567-0
GCAGTCGGTGGAGGCAAAAAAGACACCAACAAGGGGACACTGGAGGATCAAATCATCCAGGCGAACCCTGCGCTGGAGGCCTTTGGAAACGCCAAAACTCTGATAAATGACAACTCGTCTCGTTTTGGAAAATTCATCCGAATTCACTTCGGTACAAGCGGCAAGCTGTCATCTGCCGACATTGAGACGTACCTGCTGGAGAAGTCACGCGTCACCTTTCAGCTCAAGGCTGAGAGGAATTACCACATCTTCTACCAGATCCTGTCCAATCAAAAGCCAGAGCTGCTGGACATGCTGCTGATCACCAACAACCCCTACGACTACTCCTACATCTCCCAAGGAGAGGTAACAGTTGCCTCCATTAACGACTCGGAGGAGCTGATGGCCACGGACAGTGCCTTCGATGTGCTCGGCTTCACTCCAGATGAGAAGATGGGTGTCTATAAACTGACCGGCGCCATCATGCACTACTGCAACATGAAGTTCAAACAGAAGCAGCGTGATGAGCAGGCTGAGCCAGATGGGACAGAAGCTGCTGATAAATCGTCCTATCTCATGGGGCTGAACTCTGCTGACCTCATCAAAGGGTTGTGCCACCCGAGAGTCAAGGTAGGGAATGAATATGTCACCAAAGGCCAAAGTGTGGACCAAGTCTACTACTCCCTTGGTGCTCTGGCTAAGTCAGTGTATGA
>PQ588591-68567-1
GCAGTCGGTGGAGGCAAAAAAGACACCAACAAGGGGACACTGGAGGATCAAATCATCCAGGCGAACCCTGCGCTGGAGGCCTTTGGAAACGCCAAAACTCTGATAAATGACAACTCGTCTCGTTTTGGAAAATTCATCCGAATTCACTTCGGTACAAGCGGCAAGCTGTCATCTGCCGACATTGAGACGTACCTGCTGGAGAAGTCACGCGTCACCTTTCAGCTCAAGGCTGAGAGGAATTACCACATCTTCTACCACATCCTGTCCAATCAAAAGCCAGAGCTGCTGGACATGCTGCTGATCACCAACAACCCATACGACTACTCCTACATCTCCCAAGGAGAGGTAACAGTTGCCTCCATTAACGACTCGGAGGAGCTGATGGCCACGGACAGTGCCTTCGATGTGCTCGGCTTCACTCCAGATGAGAAGATGGGTGTCTATAAACTGACCGGCGCCATCATGCACTACGGCAACATGAAGTTCAAACAGAAGCAGCGTGAGGAGCAGGCTGAGCCAGATGGGACAGAAGCTGCTGATAAATCGGCCTATCTCATGGGGCTGAACTCTGCTGACCTCATCAAAGGGTTGTGCCACCCGAGAGTCAAGGTAGGGAATGAATATGTCACCAAAGGCCAAAGTGTGGACCAAGTCTACTACTCCCTTGGTGCTCTGGCTAAGTCAGTGTATGA
>PQ588592-68568-0
GCAGTCGGTGGAGGCAAAAAAGACACCAACAAGGGGACACTGGAGGATCAAATCATCCAGGCGAACCCTGCGCTGGAGGCCTTTGGAAACGCCAAAACTCTGAGAAATGACAACTCGTCTCGTTTTGGAAAATTCATCCGAATTCACTTCGGTACAAGCGGCAAGCTGTCATCTGCCGACATTGAGACGTACCTGCTGGAGAAGTCACGCGTCACCTTTCAGCTCAAGGCTGAGAGGAATTACCACATCTTCTACCAGATCCTGTCCAATCAAAAGCCAGAGCTGCTGGACATGCTGCTGATCACCAACAACCCATACGACTACTCCTACATCTCCCAAGGAGAGGTAACAGTTGCCTCCATTAACGACTCGGAGGAGCTGATGGCCACGGACAGTGCCTTCGATGTGCTCGGCTTCACTCCAGATGAGAAGATGGGTGTCTATAAACTGACCGGCGCCATCATGCACTACGGCAACATGAAGTTCAAACAGAAGCAGCGTGAGGAGCAGGCTGAGCCAGATGGGACAGAGGCTGCTGATAAATCGGCCTATCTCATGGGGCTGAACTCTGCTGACCTCATCAAAGGGTTGTGCCACCCGAGAGTCAAGGTAGGGAATGAATATGTCACCAAAGGCCAAAGTGTGGACCAAGTCTACTACTCCCTTGGTGCTCTGGCTAAGTCAGTGTATGA
>PQ588593-68568-1
GCAGTCGGTGGAGGCAAAAAAGACACCAACAAGGGGACACTGGAGGATCAAATCATCCAGGCGAACCCTGCGCTGGAGGCCTTTGGAAACGCCAAAACTCTGAGAAATGACAACTCGTCTCGTTTTGGAAAATTCATCCGAATTCACTTCGGTACAAGCGGCAAGCTGTCATCTGCCGACATTGAGACGTACCTGCTGGAGAAGTCACGCGTCACCTTTCAGCTCAAGGCTGAGAGGAATTACCACATCTTCTACCAGATCCTGTCCAATCAAAAGCCAGAGCTGCTGGACATGCTGCTGATCACCAACAACCCATACGACTACTCCTACATCTCCCAAGGAGAGGTAACAGTTGCCTCCATTAACGACTCGGAGGAGCTGATGGCCACGGACAGTGCCTTCGATGTGCTCGGCTTCACTCCAGATGAGAAGATGGGTGTCTATAAACTGACCGGCGCCATCATGCACTACGGCAACATGAAGTTCAAACAGAAGCAGCGTGAGGAGCAGGCTGAGCCAGATGGGACAGAGGCTGCTGATAAATCGGCCTATCTCATGGGGCTGAACTCTGCTGACCTCATCAAAGGGTTGTGCCACCCGAGAGTCAAGGTAGGGAATGAATATGTCACCAAAGGCCAAAGTGTGGACCAAGTCTACTACTCCCTTGGTGCTCTGGCTAAGTCAGTGTATGA
>PQ588594-68569-0
GCAGTCGGTGGAGGCAAAAAAGACACCAGCAAGGGGACACTGGAGGATCAAATCATCCAGGCGAACCCTGCGTTGGAGGCCTTTGGAAACGCCAAAACTCTGAGAAATGACAACTCGTCTCGTTTTGGAAAATTCATCCGAATTCACTTCGGTACAAGCGGCAAGCTGTCATCTGCCGACATTGAGACGTACCTGCTGGAGAAGTCACGCGTCACCTTTCAGCTCAAGGCTGAGAGGAATTACCACATCTTCTACCAGATCCTGTCCAATCAAAAGCCAGAGCTGCTGGACATGCTGCTGATCACCAACAACCCATACGACTACTCCTACATCTCCCAAGGAGAGGTAACAGTTGCCTCCATTAACGACTCGGAGGAGCTGATGGCCACGGACAGTGCCTTCGATGTGCTCGGCTTCACTCCAGATGAGAAGATGGGTGTCTATAAACTGACCGGCGCCATCATGCACTACGGCAACATGAAGTTCAAACAGAAGCAGCGTGAGGAGCAGGCTGAGCCAGATGGGACAGAGGCTGCTGATAAATCGGCCTATCTCATGGGGCTGAACTCTGCTGACCTCATCAAAGGGTTGTGCCACCCGAGAGTCAAGGTAGGGAATGAATATGTCACCAAAGGCCAAAGTGTGGACCAAGTCTACTACTCCCTTGGTGCTCTGGCTAAGTCAGTGTATGA
>PQ588595-68569-1
GCAGTCGGTGGAGGCAAAAAAGACACCAGCAAGGGGACACTGGAGGATCAAATCATCCAGGCGAACCCTGCGTTGGAGGCCTTTGGAAACGCCAAAACTCTGAGAAATGACAACTCGTCTCGTTTTGGAAAATTCATCCGAATTCACTTCGGTACAAGCGGCAAGCTGTCATCTGCCGACATTGAGACGTACCTGCTGGAGAAGTCACGCGTCACCTTTCAGCTCAAGGCTGAGAGGAATTACCACATCTTCTACCAGATCCTGTCCAATCAAAAGCCAGAGCTGCTGGACATGCTGCTGATCACCAACAACCCATACGACTACTCCTACATCTCCCAAGGAGAGGTAACAGTTGCCTCCATTAACGACTCGGAGGAGCTGATGGCCACGGACAGTGCCTTCGATGTGCTCGGCTTCACTCCAGATGAGAAGATGGGTGTCTATAAACTGACCGGCGCCATCATGCACTACGGCAACATGAAGTTCAAACAGAAGCAGCGTGAGGAGCAGGCTGAGCCAGATGGGACAGAGGCTGCTGATAAATCGGCCTATCTCATGGGGCTGAACTCTGCTGACCTCATCAAAGGGTTGTGCCACCCGAGAGTCAAGGTAGGGAATGAATATGTCACCAAAGGCCAAAGTGTGGACCAAGTCTACTACTCCCTTGGTGCTCTGGCTAAGTCAGTGTATGA
>PQ588596-68598-0
GCAGTCGGTGGAGGCAAAAAAGACACCAACAAGGGGACACTGGAGGATCAAATCATCCAGGCGAACCCTGCGCTGGAGGCCTTTGGAAACGCCAAAACTCTGAGAAATGACAACTCGTCTCGTTTTGGAAAATTCATCCGAATTCACTTCGGTACAAGCGGCAAGCTGTCATCTGCCGACATTGAGACGTACCTGCTGGAGAAGTCACGCGTCACCTTTCAGCTCAAGGCTGAGAGGAATTACCACATCTTCTACCAGATCCTGTCCAATCAAAAGCCAGAGCTGCTGGACATGCTGCTGATCACCAACAACCCATACGACTACTCCTACATCTCCCAAGGAGAGGTAACAGTTGCCTCCATTAACGACTCGGAGGAGCTGATGGCCACGGACAGTGCCTTCGATGTGCTCGGCTTCACCCCAGATGAGAAGATGGGTGTCTATAAACTGACCGGCGCCATCATGCACTACGGCAACATGAAGTTCAAACAGAAGCAGCGTGAGGAGCAGGCTGAGCCAGATGGGACAGAGGCTGCTGATAAATCGGCCTATCTCATGGGGCTGAACTCTGCTGACCTCATCAAAGGGTTGTGCCACCCGAGAGTCAAGGTAGGGAATGAATATGTCACCAAAGGCCAAAGTGTGGACCAAGTCTACTACTCCCTTGGTGCTCTGGCTAAGTCAGTGTATGA
>PQ588597-68598-1
GCAGTCGGTGGAGGCAAAAAAGACACCAACAAGGGGACACTGGAGGATCAAATCATCCAGGCGAACCCTGCGCTGGAGGCCTTTGGAAACGCCAAAACTCTGAGAAATGACAACTCGTCTCGTTTTGGAAAATTCATCCGAATTCACTTCGGTACAAGCGGCAAGCTGTCATCTGCCGACATTGAGACGTACCTGCTGGAGAAGTCACGCGTCACCTTTCAGCTCAAGGCTGAGAGGAATTACCACATCTTCTACCAGATCCTGTCCAATCAAAAGCCAGAGCTGCTGGACATGCTGCTGATCACCAACAACCCATACGACTACTCCTACATCTCCCAAGGAGAGGTAACAGTTGCCTCCATTAACGACTCGGAGGAGCTGATGGCCACGGACAGTGCCTTCGATGTGCTCGGCTTCACTCCAGATGAGAAGATGGGTGTCTATAAACTGACCGGCGCCATCATGCACTACGGCAACATGAAGTTCAAACAGAAGCAGCGTGAGGAGCAGGCTGAGCCAGATGGGACAGAGGCTGCTGATAAATCGGCCTATCTCATGGGGCTGAACTCTGCTGACCTCATCAAAGGGTTGTGCCACCCGAGAGTCAAGGTAGGGAATGAATATGTCACCAAAGGCCAAAGTGTGGACCAAGTCTACTACTCCCTTGGTGCTCTGGCTAAGTCAGTGTATGA
>PQ588598-16968-0
GCAGTCGGTGGAGGCAAAAAAGACACCAGCAAGGGGACACTGGAGGATCAAATCATCCAGGCGAACCCTGCGTTGGAGGCCTTTGGAAACGCCAAAACTCTGAGAAATGACAACTCGTCTCGTTTTGGAAAATTCATCCGAATTCACTTCGGTACAAGCGGCAAGCTGTCATCTGCCGACATTGAGACGTACCTGCTGGAGAAGTCACGCGTCACCTTTCAGCTCAAGGCTGAGAGGAATTACCACATCTTCTACCAGATCCTGTCCAATCAAAAGCCAGAGCTGCTGGACATGCTGCTGATCACCAACAACCCATACGACTACTCCTACATCTCCCAAGGAGAGGTAACAGTTGCCTCCATTAACGACTCGGAGGAGCTGATGGCCACGGACAGTGCCTTCGATGTGCTCGGCTTCACTCCAGATGAGAAGATGGGTGTCTATAAACTGACCGGCGCCATCATGCACTACGGCAACATGAAGTTCAAACAGAAGCAGCGTGAGGAGCAGGCTGAGCCAGATGGGACAGAAGCTGCTGATAAATCGGCCTATCTCATGGGGCTGAACTCTGCTGACCTCATCAAAGGGTTGTGCCACCCGAGAGTCAAGGTAGGGAATGAATATGTCACCAAAGGCCAAAGTGTGGACCAAGTCTACTACTCCCTTGGTGCTCTGGCTAAGTCAGTGTATGA
>PQ588599-16968-1
GCAGTCGGTGGAGGCAAAAAAGACACCAGCAAGGGGACACTGGAGGATCAAATCATCCAGGCGAACCCTGCGTTGGAGGCCTTTGGAAACGCCAAAACTCTGAGAAATGACAACTCGTCTCGTTTTGGAAAATTCATCCGAATTCACTTCGGTACAAGCGGCAAGCTGTCATCTGCCGACATTGAGACGTACCTGCTGGAGAAGTCACGCGTCACCTTTCAGCTCAAGGCTGAGAGGAATTACCACATCTTCTACCAGATCCTGTCCAATCAAAAGCCAGAGCTGCTGGACATGCTGCTGATCACCAACAACCCATACGACTACTCCTACATCTCCCAAGGAGAGGTAACAGTTGCCTCCATTAACGACTCGGAGGAGCTGATGGCCACGGACAGTGCCTTCGATGTGCTCGGCTTCACTCCAGATGAGAAGATGGGTGTCTATAAACTGACCGGCGCCATCATGCACTACGGCAACATGAAGTTCAAACAGAAGCAGCGTGAGGAGCAGGCTGAGCCAGATGGGACAGAAGCTGCTGATAAATCGGCCTATCTCATGGGGCTGAACTCTGCTGACCTCATCAAAGGGTTGTGCCACCCGAGAGTCAAGGTAGGGAATGAATATGTCACCAAAGGCCAAAGTGTGGACCAAGTCTACTACTCCCTTGGTGCTCTGGCTAAGTCAGTGTATGA
>PQ588600-16967-0
GCAGTCGGTGGAGGCAAAAAAGACACCAACAAGGGGACACTGGAGGATCAAATCATCCAGGCGAACCCTGCGTTGGAGGCCTTTGGAAACGCCAAAACTCTGAGAAATGACAACTCGTCTCGTTTTGGAAAATTCATCCGAATTCACTTCGGTACAAGCGGCAAGCTGTCATCTGCCGACATTGAGACGTACCTGCTGGAGAAGTCACGCGTCACCTTTCAGCTCAAGGCTGAGAGGAATTACCACATCTTCTACCAGATCCTGTCCAATCAAAAGCCAGAGCTGCTGGACATGCTGCTGATCACCAACAACCCATACGACTACTCCTACATCTCCCAAGGAGAGGTAACAGTTGCCTCCATTAACGACTCGGAGGAGCTGATGGCCACGGACAGTGCCTTCGATGTGCTCGGCTTCACTCCAGATGAGAAGATGGGTGTCTATAAACTGACCGGCGCCATCATGCACTACGGCAACATGAAGTTCAAACAGAAGCAGCGTGAGGAGCAGGCTGAGCCAGATGGGACAGAGGCTGCTGATAAATCGGCCTATCTCATGGGGCTGAACTCTGCTGACCTCATCAAAGGGTTGTGCCACCCGAGAGTCAAGGTAGGGAATGAATATGTCACCAAAGGCCAAAGTGTGGACCAAGTCTACTACTCCCTTGGTGCTCTGGCTAAGTCAGTGTATGA
>PQ588601-16967-1
GCAGTCGGTGGAGGCAAAAAAGACACCAACAAGGGGACACTGGAGGATCAAATCATCCAGGCGAACCCTGCGTTGGAGGCCTTTGGAAACGCCAAAACTCTGAGAAATGACAACTCGTCTCGTTTTGGAAAATTCATCCGAATTCACTTCGGTACAAGCGGCAAGCTGTCATCTGCCGACATTGAGACGTACCTGCTGGAGAAGTCACGCGTCACCTTTCAGCTCAAGGCTGAGAGGAATTACCACATCTTCTACCAGATCCTGTCCAATCAAAAGCCAGAGCTGCTGGACATGCTGCTGATCACCAACAACCCATACGACTACTCCTACATCTCCCAAGGAGAGGTAACAGTTGCCTCCATTAACGACTCGGAGGAGCTGATGGCCACGGACAGTGCCTTCGATGTGCTCGGCTTCACTCCAGATGAGAAGATGGGTGTCTATAAACTGACCGGCGCCATCATGCACTACGGCAACATGAAGTTCAAACAGAAGCAGCGTGAGGAGCAGGCTGAGCCAGATGGGACAGAGGCTGCTGATAAATCGGCCTATCTCATGGGGCTGAACTCTGCTGACCTCATCAAAGGGTTGTGCCACCCGAGAGTCAAGGTAGGGAATGAATATGTCACCAAAGGCCAAAGTGTGGACCAAGTCTACTACTCCCTTGGTGCTCTGGCTAAGTCAGTGTATGA
