# Supplementary material for: Influence of the Great Amazon Reef System and Pleistocene sea-level drops on the phylogeography of Haemulon aurolineatum (Haemulidae)
Source: PeerJ. 2025 Aug 11;13:e19415. doi: 10.7717/peerj.19415 (PMC12352425; doi:10.7717/peerj.19415)
Supplement: Supplemental Information 5 [file peerj-13-19415-s005.fas]

>PQ571864-54261
GGAACAGCCCTAAGCCTGCTTATCCGGGCAGAACTGAGCCAACCAGGCGCACTCCTCGGAGACGACCAGATCTATAACGTAATTGTTACTGCGCATGCGTTCGTAATAATTTTCTTTATAGTAATGCCAATTCTCATTGGAGGATTTGGAAACTGACTTGTCCCCCTAATGATCGGGGCACCTGATATGGCATTCCCACGAATGAACAATATGAGCTTTTGACTCCTTCCTCCATCTTTCCTTCTCCTTCTTGCCTCTTCAGGCGTAGAAGCTGGGGCTGGGACTGGATGAACTGTTTATCCCCCTCTAGCTGGGAATCTGGCGCATGCCGGgGCATCAGTTGATCTTACAATTTTCTCCCTCCACTTAGCAGGTGTTTCATCAATCCTTGGGGCCATCAACTTCATTACAACAATCATTAATATGAAGCCCCCCGCTATCTCGCAGTACCAAACCCCACTATTTGTATGATCAGTCCTCGTCACTGCCGTACTCCTTCTTCTGTCCCTCCCCGTCCTTGCGGCTGGCATCACAATGCTCCTCACAGACCGAAATCTAAACACCACATTCTTCGACCCGGCCGGAGGAGGTGACCCCATTCTTTACCAACACCTGTTCTGATTCTTCG
>PQ571865-54309
GGAACagcCCtAagccTGCTTATCCGGGCAgAACTGAGCCAACCAGGCGCAcTCCTCGGAGACgACCAGATCTATAACGTAATTGTTACTGCGCATGCGTTCGTAATAATTTTCTTTATAGTAATGCCAATTCTCATTGGAGGATTTGGAAACTGACTTGTCCCCCTAATGATCGGGGCACCTGATATGGCATTCCCACGAATGAACAATATGAGCTTTTGACTCCTTCCTCCATCTTTCCTTCTCCTTCTTGCCTCTTCAGGCGTAGAAGCTGGGGCTGGGACTGGATGAACTGTTTATCCCCCTCTAGCTGGGAATCTGGCGCATGCCGGGGCATCAGTTGATCTTACAATTTTCTCCCTCCACTTAGCAGGTGTTTCATCAATCCTTGGGGCCATCAACTTCATTACAACAATCATTAATATGAAGCCCCCCGCTATCTCGCAGTACCAAACCCCACTATTTGTATGATCAGTCCTCGTCACTGCCGTACTCCTTCTTCTGTCCCTCCCAGTCCTTGCGGCTGGCATCACAATGCTCCTCACAGACCGAAATCTAAACACCACATTCTTCGACCCGGCCGGAGGAGGTGACCCCATTCTTTACCAACACCTGTTCTGATTCTTCG
>PQ571866-54357
GGAACAGCCCTAAGCCTGCTTATCCGGGCAGAACTGAGCCAACCAGGCGCACTCCTCGGAGACGACCAGATCTATAACGTAATTGTTACTGCGCATGCGTTCGTAATAATTTTCTTTATAGTAATGCCAATTCTCATTGGAGGATTTGGAAACTGACTTGTCCCCCTAATGATCGGGGCACCTGATATGGCATTCCCACGAATGAACAATATGAGCTTTTGACTCCTTCCTCCGTCTTTCCTGCTCCTTCTTGCCTCTTCAGGCGTAGAAGCTGGGGCTGGGACTGGATGAACTGTTTATCCCCCTCTAGCTGGGAATCTGGCGCATGCCGGGGCATCAGTTGATCTTACAATTTTCTCCCTCCACTTAGCAGGTGTTTCATCAATCCTTGGGGCCATCAACTTCATTACAACAATCATTAATATGAAGCCCCCCGCTATCTCGCAGTACCAAACCCCACTATTTGTATGATCAGTCCTCGTCACTGCCGTACTCCTTCTTCTGTCCCTCCCAGTCCTTGCGGCTGGCATTACAATGCTCCTCACAGACCGAAATCTAAACACCACATTCTTCGACCCGGCCGGAGGAGGTGACCCCATTCTTTACCAACACCTGTTCTGATTCTTCG
>PQ571867-54358
GGAACAGCCCTAAGcCTGCTTATCCGGGCAGAACTGAGCCAACCAGGCGCACTCCTCGGAGACGACCAGATCTATAACGTAATTGTTACTGCGCATGCGTTCGTAATAATTTTCTTTATAGTAATGCCAATTCTCATTGGAGGATTTGGAAACTGACTTGTCCCCCTAATGATCGGGGCACCTGATATGGCATTCCCACGAATGAACAATATGAGCTTTTGACTCCTTCCTCCATCTTTCCTTCTCCTTCTTGCCTCTTCAGGCGTAGAAGCTGGGGCTGGGACTGGATGAACTGTTTATCCCCCTCTAGCTGGGAATCTGGCGCATGCCGGGGCATCAGTTGATCTTACAATTTTTTCCCTCCACTTAGCAGGTGTTTCATCAATCCTTGGGGCCATCAACTTCATTACAACAATCATTAATATGAAGCCCCCCGCTATCTCGCAGTACCAAACCCCGCTATTTGTATGATCAGTCCTCGTCACTGCCGTACTCCTTCTTCTGTCCCTCCCAGTCCTTGCGGCTGGCATCACAATGCTCCTCACAGACCGAAATCTAAACACCACATTCTTCGACCCGGCCGGAGGAGGTGACCCCATTCTTTACCAACACCTGTTCTGATTCTTCG
>PQ571868-54376
GGAACAgCCcTAAGcCTGCTTATCCGGGCaGAACTGAGCCAACCAGGCGcAcTCCTCGGAGACgACCAGATCTATAACGTAATTGTTACTGCGCATGCGTTCGTAATAATTTTCTTTATAGTAATGCCAATTCTCATTGGAGGATTTGGAAACTGACTTGTCCCCCTAATGATCGGGGCACCTGATATGGCATTCCCACGAATGAACAATATGAGCTTTTGACTCCTTCCTCCATCTTTCCTTCTCCTTCTTGCCTCTTCAGGCGTAGAAGCTGGGGCTGGGACTGGATGAACTGTTTATCCCCCTCTAGCTGGGAATCTGGCGCATGCCGGGGCATCAGTTGATCTCACAATTTTCTCCCTCCACTTAGCAGGTGTTTCATCAATCCTTGGGGCCATCAACTTCATTACAACAATCATTAATATGAAGCCCCCCGCTATCTCGCAGTACCAAACCCCACTATTTGTATGATCAGTCCTCGTCACTGCCGTACTCCTTCTTCTGTCCCTCCCAGTCCTTGCGGCTGGCATCACAATGCTCCTCACAGACCGAAATCTAAACACCACATTCTTCGACCCGGCCGGAGGAGGTGACCCCATTCTTTACCAACACCTGTTCTGATTCTTCG
>PQ571869-54377
GGAACAGCCCTAAGCCTGCTTATCCGGGCAGAACTGAGCCAACCAGGCGCACTCCTCGGAGACGACCAGATCTATAACGTAATTGTTACTGCGCATGCGTTCGTAATAATTTTCTTTATAGTAATGCCAATTCTCATTGGAGGATTTGGAAACTGACTTGTCCCCCTAATGATCGGGGCACCTGATATGGCATTCCCACGAATGAACAATATGAGCTTTTGACTCCTTCCTCCATCTTTCCTTCTCCTTCTTGCCTCTTCAGGCGTAGAAGCTGGGGCTGGGACTGGATGAACTGTTTATCCCCCTCTAGCTGGGAATCTGGCGCATGCCGGGGCATCAGTTGATCTTACAATTTTCTCCCTCCACTTAGCAGGTGTTTCATCAATCCTTGGGGCCATCAACTTCATTACAACAATCATTAATATGAAGCCCCCCGCTATCTCGCAGTACCAAACCCCACTATTTGTATGATCAGTCCTCGTCACTGCCGTACTCCTTCTTCTGTCCCTCCCAGTCCTTGCGGCTGGCATCACAATGCTCCTCACAGACCGAAATCTAAACACCACATTCTTCGACCCGGCCGGAGGAGGTGACCCCATTCTTTACCAACACCTGTTCTGATTCTTCG
>PQ571870-54402
GGAACAGCCCTAAGCCTGCTTATCCGGGCAGAACTGAGCCAACCAGGCGCACTCCTCGGAGACGACCAGATCTATAACGTAATTGTTACTGCGCATGCGTTCGTAATAATTTTCTTTATAGTAATGCCAATTCTCATTGGAGGATTTGGAAACTGACTTGTCCCCCTAATGATCGGGGCACCTGATATGGCATTCCCACGAATGAACAATATGAGCTTTTGACTCCTTCCTCCATCTTTCCTTCTCCTTCTTGCCTCTTCAGGCGTAGAAGCTGGGGCTGGGACTGGATGAACTGTTTATCCCCCTCTAGCTGGGAATCTGGCGCATGCCGGGGCATCAGTTGATCTTACAATTTTCTCCCTCCACTTAGCAGGTGTTTCATCAATCCTTGGGGCCATCAACTTCATTACAACAATCATTAATATGAAACCCCCCGCTATCTCGCAGTACCAAACCCCACTATTTGTATGATCAGTCCTCGTCACTGCCGTACTCCTTCTTCTGTCCCTCCCAGTCCTTGCGGCTGGCATCACAATGCTCCTCACAGACCGAAATCTAAACACCACATTCTTCGACCCGGCCGGAGGAGGTGACCCCATTCTTTACCAACACCTGTTCTGATTCTTCG
>PQ571871-54692
GGAACAGCCCTAAGcCTGCTTATCCGGGCAGAACTGAGCCAACCAGGCGCACTCCTCGGAGACGACCAGATCTATAACGTAATTGTTACTGCGCATGCGTTCGTAATAATTTTCTTTATAGTAATGCCAATTCTCATTGGAGGATTTGGAAACTGACTTGTCCCCCTAATGATCGGGGCACCTGATATGGCATTCCCACGAATGAACAATATGAGCTTTTGACTCCTTCCTCCATCTTTCCTTCTCCTTCTTGCCTCTTCAGGCGTAGAAGCTGGGGCTGGGACTGGATGAACTGTTTATCCCCCTCTAGCTGGGAATCTGGCGCATGCCGGGGCATCAGTTGATCTTACAATTTTCTCCCTCCACTTAGCAGGTGTTTCATCAATCCTTGGGGCCATCAACTTCATTACAACAATCATTAATATGAAGCCCCCCGCTATCTCGCAGTACCAAACCCCACTATTTGTATGATCAGTCCTCGTCACTGCCGTACTCCTTCTTCTGTCCCTCCCAGTCCTTGCGGCTGGCATCACAATGCTCCTCACAGACCGAAATCTAAACACCACATTCTTCGACCCGGCCGGAGGAGGTGACCCCATTCTTTACCAACACCTGTTCTGATTCTTCG
>PQ571872-54694
GGAACAGCCCTAAGcCTGCTTATCCGGGCAGAACTGAGCCAACCAGGCGCACTCCTCGGAGACGACCAGATCTATAACGTAATTGTTACTGCGCATGCGTTCGTAATAATTTTCTTTATAGTAATGCCAATTCTCATTGGAGGATTTGGAAACTGACTTGTCCCCCTAATGATCGGGGCACCTGATATGGCATTCCCACGAATGAACAATATGAGCTTTTGACTCCTTCCTCCATCTTTCCTTCTCCTTCTTGCCTCTTCAGGCGTAGAAGCCGGGGCTGGGACTGGATGAACTGTTTATCCCCCTCTAGCTGGGAATCTGGCGCATGCCGGGGCATCAGTTGATCTTACAATTTTCTCCCTCCACTTAGCAGGTGTTTCATCAATCCTTGGGGCCATCAACTTCATTACAACAATCATTAATATGAAGCCCCCCGCTATCTCGCAGTACCAAACCCCACTATTTGTATGATCAGTCCTCGTCACTGCCGTACTCCTTCTTCTGTCCCTCCCAGTCCTTGCGGCTGGCATCACAATGCTCCTCACAGACCGAAATCTAAACACCACATTCTTCGACCCGGCCGGAGGAGGTGACCCCATTCTTTACCAACACCTGTTCTGATTCTTCG
>PQ571873-54764
GGAACAGCCCTAAGCCTGCTTATCCGGGCAGAACTGAGCCAACCAGGCGCACTCCTCGGAGACGACCAGATCTATAACGTAATTGTTACTGCGCATGCGTTCGTAATAATTTTCTTTATAGTAATGCCAATTCTCATTGGAGGATTTGGAAACTGACTTGTCCCCCTAATGATCGGGGCACCTGATATGGCATTCCCACGAATGAACAATATGAGCTTTTGACTCCTTCCTCCATCTTTCCTTCTCCTTCTTGCCTCTTCAGGCGTAGAAGCTGGGGCTGGGACTGGATGAACTGTTTATCCCCCTCTAGCTGGGAATCTGGCGCATGCCGGGGCATCAGTTGATCTTACAATTTTCTCCCTCCACTTAGCAGGTGTTTCATCAATCCTTGGGGCCATCAACTTCATTACAACAATCATTAATATGAAGCCCCCCGCTATCTCGCAGTACCAAACCCCACTATTTGTATGATCAGTCCTCGTCACTGCCGTACTCCTTCTTCTGTCCCTCCCAGTCCTTGCGGCTGGCATCACAATGCTCCTCACAGACCGAAATCTAAACACCACATTCTTCGACCCGGCCGGAGGAGGTGACCCCATTCTTTACCAACACCTGTTCTGATTCTTCG
>PQ571874-54921
GGAACAGCCCTAAGCCTGCTTATCCGGGCAGAACTGAGCCAACCAGGCGCACTCCTCGGAGACGACCAGATCTATAACGTAATTGTTACTGCGCATGCGTTCGTAATAATTTTCTTTATAGTAATGCCAATTCTCATTGGAGGATTTGGAAACTGACTTGTCCCCCTAATGATCGGGGCACCTGATATGGCATTCCCACGAATGAACAATATGAGCTTTTGACTCCTTCCTCCATCTTTCCTTCTCCTTCTTGCCTCTTCAGGCGTAGAAGCTGGGGCTGGGACTGGATGAACTGTTTATCCCCCTCTAGCTGGGAATCTGGCGCATGCCGGGGCATCAGTTGATCTTACAATTTTCTCCCTCCACTTAGCAGGTGTTTCATCAATCCTTGGGGCCATCAACTTCATTACAACAATCATTAATATGAAGCCCCCCGCTATCTCGCAGTACCAAACCCCACTATTTGTATGATCAGTCCTCGTCACTGCCGTACTCCTTCTTCTGTCCCTCCCAGTCCTTGCGGCTGGCATCACAATGCTCCTCACAGACCGAAATCTAAACACCACATTCTTCGACCCGGCCGGAGGAGGTGACCCCATTCTTTACCAACACCTGTTCTGATTCTTCG
>PQ571875-63051
GGAACAGCCCTAAGCCTGCTTATCCGGGCAGAACTGAGCCAACCAGGCGCACTCCTCGGAGACGACCAGATCTATAACGTAATTGTTACTGCGCATGCGTTCGTAATAATTTTCTTTATAGTAATGCCAATTCTCATTGGAGGATTTGGAAACTGACTTGTCCCCCTAATGATCGGGGCACCTGATATGGCATTCCCACGAATGAACAATATGAGCTTTTGACTCCTTCCTCCATCTTTCCTTCTCCTTCTTGCCTCTTCAGGCGTAGAAGCTGGGGCTGGGACTGGATGAACTGTTTATCCCCCTCTAGCTGGGAATCTGGCGCATGCCGGGGCATCAGTTGATCTTACAATTTTCTCCCTCCATTTAGCAGGTGTTTCATCAATCCTTGGGGCCATCAACTTCATTACAACAATCATTAATATGAAGCCCCCCGCTATCTCGCAGTACCAAACCCCACTATTTGTATGATCAGTCCTCGTCACTGCCGTACTCCTTCTTCTGTCCCTCCCAGTCCTTGCGGCTGGCATCACAATGCTCCTCACAGACCGAAATCTAAACACCACATTCTTCGACCCGGCCGGAGGAGGTGACCCCATTCTTTACCAACACCTGTTCTGATTCTTCG
>PQ571876-63239
GGAACAGCCCTAAGCCTGCTTATCCGGGCAGAACTGAGCCAACCAGGCGCACTCCTCGGAGACGACCAGATCTATAACGTAATTGTTACTGCGCATGCGTTCGTAATAATTTTCTTTATAGTAATGCCAATTCTCATTGGAGGATTTGGAAACTGACTTGTCCCCCTAATGATCGGGGCACCTGATATGGCATTCCCACGAATGAACAATATGAGCTTTTGACTCCTTCCTCCATCTTTCCTTCTCCTTCTTGCCTCTTCAGGCGTAGAAGCTGGGGCTGGGACTGGGTGAACTGTTTATCCCCCTCTAGCTGGGAATCTGGCGCATGCCGGGGCATCAGTTGATCTTACAATTTTCTCCCTCCACTTAGCAGGTGTTTCATCAATCCTTGGGGCCATCAACTTCATTACAACAATCATTAATATGAAGCCCCCCGCTATCTCGCAGTACCAAACCCCACTATTTGTATGATCAGTCCTCGTCACTGCCGTACTCCTTCTTCTGTCCCTCCCAGTCCTTGCGGCTGGCATCACAATGCTCCTCACAGACCGAAATCTAAACACCACATTCTTCGACCCGGCCGGAGGAGGTGACCCCATTCTTTACCAACACCTGTTCTGATTCTTCg
>PQ571877-63240
GGAACAGCCCTAAGcCTGCTTATCCGGGCAGAACTAAGCCAACCAGGCGCACTCCTCGGAGACGACCAGATCTATAACGTAATTGTTACTGCGCATGCGTTCGTAATAATTTTCTTTATAGTAATGCCAATTCTCATTGGAGGATTTGGAAACTGACTTGTCCCCCTAATGATCGGGGCACCTGATATGGCATTCCCACGAATGAACAATATGAGCTTTTGACTCCTTCCTCCATCTTTCCTTCTCCTTCTTGCCTCTTCAGGCGTAGAAGCTGGGGCTGGGACTGGATGAACTGTTTATCCCCCTCTAGCTGGGAATCTGGCGCATGCCGGGGCATCAGTTGATCTTACAATTTTCTCCCTCCACTTAGCAGGTGTTTCATCAATCCTTGGGGCCATCAACTTCATTACAACAATCATTAATATGAAGCCCCCCGCTATCTCGCAGTACCAAACCCCACTATTTGTATGATCAGTCCTCGTCACTGCCGTACTCCTTCTTCTGTCCCTCCCAGTCCTTGCGGCTGGCATCACAATGCTCCTCACAGACCGAAATCTAAACACCACATTCTTCGACCCGGCCGGAGGAGGTGACCCCATTCTTTACCAACACCTGTTCTGATTCTTCG
>PQ571878-63241
GGAACAGCCCTAAGcCTGCTTATCCGGGCAGAACTGAGCCAACCAGGCGCACTCCTCGGAGACGACCAGATCTATAACGTAATTGTTACTGCGCATGCGTTCGTAATAATTTTCTTTATAGTAATGCCAATTCTCATTGGAGGGTTTGGAAACTGACTTGTCCCCCTAATGATCGGGGCACCTGATATGGCATTCCCACGAATGAACAATATGAGCTTTTGACTCCTTCCTCCATCTTTCCTTCTCCTTCTTGCCTCTTCAGGCGTAGAAGCTGGGGCTGGGACTGGATGAACTGTTTATCCCCCTCTAGCTGGGAATCTGGCGCATGCCGGGGCATCAGTTGATCTTACAATTTTCTCCCTCCACTTAGCAGGTGTTTCATCAATCCTTGGGGCCATCAACTTCATTACAACAATCATTAATATGAAGCCCCCCGCTATCTCGCAGTACCAAACCCCACTATTTGTATGATCAGTCCTCGTCACTGCCGTACTCCTTCTTCTGTCCCTCCCAGTCCTTGCGGCTGGCATCACAATGCTCCTCACAGACCGAAATCTAAACACCACATTCTTCGACCCGGCCGGAGGAGGTGACCCCATTCTTTACCAACACCTGTTCTGATTCTTCG
>PQ571879-63242
GGAACAGCCCTAAGCCTGCTTATCCGGGCAGAACTGAGCCAACCAGGCGCACTCCTCGGAGACGACCAGATCTATAACGTAATTGTTACTGCGCATGCGTTCGTAATAATTTTCTTTATAGTAATGCCAATTCTCATTGGAGGATTTGGAAACTGACTTGTCCCCCTAATGATCGGGGCACCTGATATGGCATTCCCACGAATGAACAATATGAGCTTTTGACTCCTTCCTCCATCTTTCCTTCTCCTTCTTGCCTCTTCAGGCGTAGAAGCTGGGGCTGGGACTGGGTGAACTGTTTATCCCCCTCTAGCTGGGAATCTGGCGCATGCCGGGGCATCAGTTGATCTTACAATTTTCTCCCTCCACTTAGCAGGTGTTTCATCAATCCTTGGGGCCATCAACTTCATTACAACAATCATTAATATGAAGCCCCCCGCTATCTCGCAGTACCAAACTCCACTATTTGTATGATCAGTCCTCGTCACTGCCGTACTCCTTCTTCTGTCCCTCCCAGTCCTTGCGGCTGGCATCACAATGCTCCTCACAGACCGAAATCTAAACACCACATTCTTCGACCCGGCCGGAGGAGGTGACCCCATTCTTTACCAACACCTGTTCTGATTCTtCg
>PQ571880-63243
GGAACAGCCCTAAGcCTGCTTATCCGGGCAGAACTGAGCCAACCAGGCGCACTCCTCGGAGACGACCAGATCTATAACGTAATTGTTACTGCGCATGCGTTCGTAATAATTTTCTTTATAGTAATGCCAATTCTCATTGGAGGATTTGGAAACTGACTTGTCCCCCTAATGATCGGGGCACCTGATATGGCATTCCCACGAATGAACAATATGAGCTTTTGACTCCTTCCTCCATCTTTCCTTCTCCTTCTTGCCTCTTCAGGCGTAGAAGCTGGGGCTGGGACTGGATGAACTGTTTATCCCCCTCTAGCTGGGAATCTGGCGCATGCCGGGGCATCAGTTGATCTTACAATTTTCTCCCTCCACTTAGCAGGTGTTTCATCAATCCTTGGGGCCATCAACTTCATTACAACAATCATTAATATGAAGCCCCCCGCTATCTCGCAGTACCAAACCCCACTATTTGTATGATCAGTCCTCGTCACTGCCGTACTCCTTCTTCTGTCCCTCCCAGTCCTTGCGGCTGGCATCACAATGCTCCTCACAGACCGAAATCTAAACACCACATTCTTCGACCCGGCCGGAGGAGGTGACCCCATTCTTTACCAACACCTGTTCTGATTCTtCg
>PQ571881-63337
GGAACAGCCCTAAGCCTGCTTATCCGGGCAGAACTGAGCCAACCAGGCGCACTCCTCGGAGACGACCAGATCTATAACGTAATTGTTACTGCGCATGCGTTCGTAATAATTTTCTTTATAGTAATGCCAATTCTCATTGGAGGATTTGGAAACTGACTTGTCCCCCTAATGATCGGGGCACCTGATATGGCATTCCCACGAATGAACAATATGAGCTTTTGACTCCTTCCTCCATCTTTCCTTCTCCTTCTTGCCTCTTCAGGCGTAGAAGCTGGGGCTGGGACTGGATGAACTGTTTATCCCCCTCTAGCTGGGAATCTGGCGCATGCCGGGGCATCAGTTGATCTTACAATTTTCTCCCTCCACTTAGCAGGTGTTTCATCAATCCTTGGGGCCATCAACTTCATTACAACAATCATTAATATGAAGCCCCCCGCTATCTCGCAGTACCAAACCCCACTATTTGTATGATCAGTCCTCGTCACTGCCGTACTCCTTCTTCTGTCCCTCCCAGTCCTTGCGGCTGGCATCACAATGCTCCTCACAGACCGAAATCTAAACACCACATTCTTCGACCCGGCCGGAGGAGGTGACCCCATTCTTTACCAACACCTGTTCTGATTCTTCG
>PQ571882-63341
GGAACAGCCCTAAGCCTGCTTATCCGGGCAGAACTGAGCCAACCAGGCGCACTCCTCGGAGACGACCAGATCTATAACGTAATTGTTACTGCGCATGCGTTCGTAATAATTTTCTTTATAGTAATGCCAATTCTCATTGGAGGATTTGGAAACTGACTTGTCCCCCTAATGATCGGGGCACCTGATATGGCATTCCCACGAATGAACAATATGAGCTTTTGACTCCTTCCTCCATCTTTCCTTCTCCTTCTTGCCTCTTCAGGCGTAGAAGCTGGGGCTGGGACTGGATGAACTGTTTATCCCCCTCTAGCTGGGAATCTGGCGCATGCCGGGGCATCAGTTGATCTTACAATTTTCTCCCTCCACTTAGCAGGTGTTTCATCAATCCTTGGGGCCATCAACTTCATTACAACAATCATTAATATGAAGCCCCCCGCTATCTCGCAGTACCAAACCCCACTATTTGTATGATCAGTCCTCGTCACTGCCGTACTCCTTCTTCTGTCCCTCCCAGTCCTTGCGGCTGGCATCACAATGCTCCTCACAGACCGAAATCTAAACACCACATTCTTCGACCCGGCCGGAGGAGGTGACCCCATTCTTTACCAACACCTGTTCTGATTCTTCG
>PQ571883-63342
GGAACAGCCCTAAGcCTGCTTATCCGGGCAGAACTGAGCCAACCGGGCGCGCTCCTCGGAGACGACCAGATCTATAACGTAATTGTTACTGCGCATGCGTTCGTAATAATTTTCTTTATAGTAATGCCAATCCTCATTGGAGGATTTGGAAACTGACTTGTCCCCCTAATGATCGGGGCACCTGATATGGCATTCCCACGAATGAACAATATGAGCTTTTGACTCCTTCCTCCATCTTTCCTTCTCCTTCTTGCCTCTTCAGGCGTAGAAGCTGGGGCTGGGACTGGATGAACTGTTTATCCCCCTCTAGCTGGGAATCTGGCGCAtGCCGGGGCATCAGTTGATCTTACAATTTTCTCCCTCCACTTAGCAGGTGTTTCATCAATCCTTGGGGCCATCAACTTCATTACAACAATCATTAATATGAAGCCCCCCGCTATCTCGCAGTACCAAACCCCACTATTTGTATGATCAGTCCTCGTCACTGCCGTACTCCTTCTTCTGTCCCTCCCAGTCCTTGCGGCTGGCATCACAATGCTCCTCACAGACCGAAATCTAAACACCACATTCTTCGACCCGGCCGGAGGAGGTGACCCCATTCTTTACCAACACCTGTTCTGATTCTTCG
>PQ571884-63343
GGAACAGCCCTAAGcCTGCTTATCCGGGCAGAAcTGAGCCAACCAGGCGCACTCCTCGGAGACGACCAGATCTATAACGTAATTGTTACTGCGCATGCGTTCGTAATAATTTTCTTTATAGTAATGCCAATTCTCATTGGAGGATTTGGAAACTGACTTGTCCCCCTAATGATCGGGGCACCTGATATGGCATTCCCACGAATGAACAATATGAGCTTTTGACTCCTTCCTCCATCTTTCCTTCTCCTTCTTGCCTCTTCAGGCGTAGAAGCTGGGGCTGGGACTGGATGAACTGTTTATCCCCCTCTAGCTGGGAATCTGGCGCATGCCGGgGCATCAGTTGATCTTACAATTTTCTCCCTCCACTTAGCAGGTGTTTCATCAATCCTTGGGGCCATCAACTTCATTACAACAATCATTAATATGAAGCCCCCCGCTATCTCGCAGTACCAAACCCCACTATTTGTATGATCAGTCCTCGTCACTGCCGTACTCCTTCTTCTGTCCCTCCCAGTCCTTGCGGCTGGCATCACAATGCTCCTCACAGACCGAAATCTAAACACCACATTCTTCGACCCGGCCGGAGGAGGTGACCCCATTCTTTACCAACACCTGTTCTGATTCTTCG
>PQ571885-63344
GGAACAGCCCTAAGcCTGCTTATCCGGGCAGAACTGAGCCAACCAGGCGCACTCCTCGGAGACGACCAGATCTATAACGTAATTGTTACTGCGCATGCGTTCGTAATAATTTTCTTTATAGTAATGCCAATTCTCATTGGAGGATTTGGAAACTGACTTGTCCCCCTAATGATCGGGGCACCTGATATGGCATTCCCACGAATGAACAATATGAGCTTTTGACTCCTTCCTCCATCTTTCCTTCTCCTTCTTGCCTCTTCAGGCGTAGAAGCTGGGGCTGGGACTGGATGAACTGTTTATCCCCCTCTAGCTGGGAATCTGGCGCATGCCGGGGCATCAGTTGATCTTACAATTTTCTCCCTCCACTTAGCAGGTGTTTCATCAATCCTTGGGGCCATCAACTTCATTACAACAATCATTAATATGAAGCCCCCCGCTATCTCGCAGTACCAAACCCCACTATTTGTATGATCAGTCCTCGTCACTGCCGTACTCCTTCTTCTGTCCCTCCCAGTCCTTGCGGCTGGCATCACAATGCTCCTCACAGACCGAAATCTAAACACCACATTCTTCGACCCGGCCGGAGGAGGTGACCCCATTCTTTACCAACACCTGTTCtGATTCTTCG
>PQ571886-63346
GGAACAGCCCTAAGcCTGCTTATCCGGGCAGAACTGAGCCAACCAGGCGCACTCCTCGGAGACGACCAGATCTATAACGTAATTGTTACTGCGCATGCGTTCGTAATAATTTTCTTTATAGTAATGCCAATTCTCATTGGAGGATTTGGAAACTGACTTGTCCCCCTAATGATCGGGGCACCTGATATGGCATTCCCACGAATGAACAATATGAGCTTTTGACTCCTTCCTCCATCTTTCCTTCTCCTTCTTGCCTCTTCAGGCGTAGAAGCTGGGGCTGGGACTGGGTGAACTGTTTATCCCCCTCTAGCTGGGAATCTGGCGCATGCCGGGGCATCAGTTGATCTTACAATTTTCTCCCTCCACTTAGCAGGTGTTTCATCAATCCTTGGGGCCATCAACTTCATTACAACAATCATTAATATGAAGCCCCCCGCTATCTCGCAGTACCAAACCCCACTATTTGTATGATCAGTCCTCGTCACTGCCGTACTCCTTCTTCTGTCCCTCCCAGTCCTTGCGGCTGGCATCACAATGCTCCTCACAGACCGAAATCTAAACACCACATTCTTCGACCCGGCCGGAGGAGGTGACCCCATTCTTTACCAGCACCTGTTCTGATTCTTCG
>PQ571887-41746
GGAACAGCCCTTAGCCTGCTtATCCGGGcAGAACTGAGCCAACCAGGCGTACTCCTGGGAGACGACCAGATCTATAACGTAATTGTTACTGCGCATGCGTTCGTAATAATTTTCTTTATAGTAATGCCAATTCTCATTGGAGGATTTGGAAACTGACTTGTCCCCCTAATGATCGGgGCGCCTGATATGGCATTCCCACGAATGAACAATATGAGCTTTTGACTCCTTCCTCCATCTTTCCTTCTCCTTCTTGCCTCTTCAGGCGTAGAAGCTGGGGCTGGGACTGGATGAACTGTTTATCCCCCTCTAGCTGGGAATCTGGCACACGCCGGGGCATCAGTTGATCTTACAATCTTCTCCCTCCACTTAGCAGGTGTTTCATCAATCCTTGGGGCCATCAACTTCATTACAACAATCATTAATATGAAGCCCCCCGCTATCTCGCAATACCAAACCCCACTATTTGTATGATCAGTCCTCGTCACTGCCGTACTCCTTCTTCTGTCCCTCCCAGTCCTTGCGGCTGGCATCACAATGCTCCTCACAGACCGAAACCTAAACACCACATTCTTCGACCCGGCCGGAGGAGGTGACCCCATTCTTTATCAACACCTGTTCTGATTCTTCG
>PQ571888-17005
GGAACAGCCCTTAGCCTGCTTATCCGGGCAGAACTGAGCCAACCAGGCGCACTCCTGGGAGACGACCAGATCTATAACGTAATTGTTACTGCGCATGCGTTCGTAATAATTTTCTTTATAGTAATGCCAATTCTCATTGGAGGATTTGGAAACTGACTTGTCCCCCTAATGATCGGGGCGCCTGATATGGCATTCCCACGAATGAACAATATGAGCTTTTGACTCCTTCCTCCATCTTTCCTTCTCCTTCTTGCCTCTTCAGGCGTAGAAGCTGGGGCTGGGACTGGATGAACTGTTTATCCCCCTCTAGCTGGGAATCTGGCACACGCCGGGGCATCAGTTGATCTTACAATCTTCTCCCTCCACTTAGCAGGTGTTTCATCAATCCTTGGGGCCATCAACTTCATTACAACAATCATTAATATGAAGCCCCCCGCTATCTCGCAATACCAAACCCCATTATTTGTATGATCAGTCCTCGTCACTGCCGTACTCCTTCTTCTGTCCCTCCCAGTCCTTGCGGCTGGCATCACAATGCTCCTCACAGACCGAAACCTAAACACCACATTCTTCGACCCGGCCGGAGGAGGTGACCCCATTCTTTATCAACACCTGTTCTGATTCTTCG
>PQ571889-27792
GGAACAGCCCTAAGCCTGCTTATCCGGGCAGAACTGAGCCAACCAGGCGCACTCCTCGGGGACGACCAGATCTATAACGTAATTGTTACTGCGCATGCGTTCGTAATAATTTTCTTTATAGTAATGCCAATTCTCATTGGAGGATTTGGAAACTGACTTATCCCCCTAATGATCGGGGCGCCTGATATGGCATTCCCACGAATGAACAATATGAGCTTTTGACTCCTTCCTCCATCTTTCCTTCTCCTTCTTGCCTCTTCAGGCGTAGAAGCTGGGGCTGGAACTGGATGAACTGTTTATCCCCCTCTAGCTGGGAATCTGGCGCATGCCGGGGCATCAGTTGATCTTACAATTTTCTCCCTCCACTTAGCAGGTGTTTCATCAATCCTTGGGGCCATCAACTTCATTACAACAATCATTAACATGAAACCCCCCGCTATCTCGCAGTACCAAACCCCACTATTTGTATGATCAGTCCTCGTCACTGCCGTACTCCTTCTTCTGTCCCTCCCAGTCCTTGCGGCTGGCATTACAATGCTCCTCACAGACCGAAATCTAAACACCACATTCTTCGACCCGGCCGGAGGAGGTGACCCCATTCTTTACCAACACCTGTTCTGATTCTTCG
>PQ571890-30255
GGAACAGCCCTTAGCCTGCTTATCCGGGCAGAACTGAGCCAACCAGGCGCACTCCTGGGAGACGACCAGATCTATAACGTAATTGTTACTGCGCATGCGTTCGTAATAATTTTCTTTATAGTAATGCCAATTCTCATTGGAGGATTTGGAAACTGACTTGTCCCCCTAATGATCGGGGCGCCTGATATGGCATTCCCACGAATGAACAATATGAGCTTTTGACTCCTTCCTCCATCTTTCCTTCTCCTTCTTGCCTCTTCAGGCGTAGAAGCTGGGGCTGGGACTGGATGAACTGTTTATCCCCCTCTAGCTGGGAATCTGGCACACGCCGGGGCATCAGTTGATCTTACAATCTTCTCCCTCCACTTAGCAGGTGTTTCATCAATCCTTGGGGCCATCAACTTCATTACAACAATCATTAATATGAAGCCCCCCGCTATCTCGCAATACCAAACCCCACTATTTGTATGATCAGTCCTCGTCACTGCCGTACTCCTTCTTCTGTCCCTCCCAGTCCTTGCGGCTGGCATCACAATGCTCCTCACAGACCGAAACCTAAACACCACATTCTTCGACCCGGCCGGAGGAGGTGACCCCATTCTTTATCAACACCTGTTCTGATTCTTCG
>PQ571891-30256
GGAACAGCCCTTAGCCTGCTTATCCGGGCAGAACTGAGCCAACCAGGCGCACTCCTGGGAGACGACCAGATCTATAACGTAATTGTTACTGCGCATGCGTTCGTAATAATTTTCTTTATAGTAATGCCAATTCTCATTGGAGGATTTGGAAACTGACTTGTCCCCCTAATGATCGGGGCGCCTGATATGGCATTCCCACGAATGAACAATATAAGCTTTTGACTCCTTCCTCCATCTTTCCTTCTCCTTCTTGCCTCTTCAGGCGTAGAAGCTGGGGCTGGGACTGGATGAACTGTTTATCCCCCTCTAGCTGGGAATCTGGCACACGCCGGGGCATCAGTTGATCTTACAATCTTCTCCCTCCACTTAGCAGGTGTTTCATCAATCCTTGGGGCCATCAACTTCATTACAACAATCATTAATATGAAGCCCCCCGCTATCTCGCAATACCAAACCCCATTATTTGTATGATCAGTCCTCGTCACTGCCGTACTCCTTCTTCTGTCCCTCCCAGTCCTTGCGGCTGGCATCACAATGCTCCTCACAGACCGAAACCTAAACACCACATTCTTCGACCCGGCCGGAGGAGGTGACCCCATTCTTTATCAACACCTGTTCTGATTCTTCG
>PQ571892-31887
GGAACAGCCCTTAGCCTGCTTATCCGGGCAGAACTGAGCCAACCAGGCGCACTCCTGGGAGACGACCAGATCTATAACGTAATTGTTACTGCGCATGCGTTCGTAATAATTTTCTTTATAGTAATGCCAATTCTCATTGGAGGATTTGGAAACTGACTTGTCCCCCTAATGATCGGGGCGCCTGATATGGCATTCCCACGAATGAACAATATGAGCTTTTGACTCCTTCCTCCATCTTTCCTTCTCCTTCTTGCCTCTTCAGGCGTAGAAGCTGGGGCTGGGACTGGATGAACTGTTTATCCCCCTCTAGCTGGGAATCTGGCACACGCCGGGGCATCAGTTGATCTTACAATCTTCTCCCTCCACTTAGCAGGTGTTTCATCAATCCTTGGGGCCATCAACTTCATTACAACAATCATTAATATGAAGCCCCCCGCTATCTCGCAATACCAAACCCCATTATTTGTATGATCAGTCCTCGTCACTGCCGTACTCCTTCTTCTGTCCCTCCCAGTCCTTGCGGCTGGCATCACAATGCTCCTCACAGACCGAAACCTAAACACCACATTCTTCGACCCGGCCGGAGGAGGTGACCCCATTCTTTATCAACACCTGTTCTGATTCTTCG
>PQ571893-31888
GGAACAGCCCTTAGCCTGCTTATCCGGGCAGAACTGAGCCAACCAGGCGCACTCCTGGGAGACGACCAGATCTATAACGTAATTGTTACTGCGCATGCGTTCGTAATAATTTTCTTTATAGTAATGCCAATTCTCATTGGAGGATTTGGAAACTGACTTGTCCCCCTAATGATCGGGGCGCCTGATATGGCATTCCCACGAATGAACAATATGAGCTTTTGACTCCTTCCTCCATCTTTCCTTCTCCTTCTTGCCTCTTCAGGCGTAGAAGCTGGGGCTGGGACTGGATGAACTGTTTATCCCCCTCTAGCTGGGAATCTGGCACACGCCGGGGCATCAGTTGATCTTACAATCTTCTCCCTCCACTTAGCAGGTGTTTCATCAATCCTTGGGGCCATCAACTTCATTACAACAATCATTAATATGAAGCCCCCCGCTATCTCGCAATACCAAACCCCATTATTTGTATGATCAGTCCTCGTCACTGCCGTACTCCTTCTTCTGTCCCTCCCAGTCCTTGCGGCTGGCATCACAATGCTCCTCACAGACCGAAACCTAAACACCACATTCTTCGACCCGGCCGGAGGAGGTGACCCCATTCTTTATCAACACCTGTTCTGATTCTTCG
>PQ571894-31949
GGAACAGCCCTTAgcCTGCTTATCCGGGCAGAACTGAGCCAACCAGGCGCACTCCTGGGAGACGACCAGATCTATAACGTAATTGTTACTGCGCATGCGTTCGTAATAATTTTCTTTATAGTAATGCCAATTCTCATTGGAGGATTTGGAAACTGACTTGTCCCCCTAATGATCGGGGCGCCtGATATGGCATTCCCACGAATGAACAATATGAGCTTTTGACTCCTTCCTCCATCTTTCCTTCTCCTTCTTGCCTCTTCAGGCGTAGAAGCTGGGGCTGGAACTGGATGAACTGTTTATCCCCCTCTAGCTGGGAATCTGGCACACGCCGGGGCATCAGTTGATCTTACAATCTTCTCCCTCCACTTAGCAGGTGTTTCATCAATCCTTGGGGCCATCAACTTTATTACAACAATCATTAACATGAAGCCCCCCGCTATCTCGCAATACCAAACCCCATTATTTGTATGATCAGTCCTCGTCACTGCCGTACTCCTTCTTCTGTCCCTCCCAGTCCTTGCGGCTGGCATCACAATGCTCCTCACAGACCGAAACCTAAACACCACATTCTTCGACCCGGCCGGAGGAGGTGACCCCATTCTTTATCAACACCTGTTCTGATTCTTCG
>PQ571895-32913
GGAACAGCCCTTAgCCTGCTTATCCGGGCAGAACTGAGCCAACCAGGCGCACTCCTGGGAGACGACCAGATCTATAACGTAATTGTTACTGCGCATGCGTTCGTAATAATTTTCTTTATAGTAATGCCAATTCTCATTGGAGGATTTGGAAACTGACTTGTCCCCCTAATGATCGGGGCGCCTGATATGGCATTCCCACGAATGAACAATATGAGCTTTTGACTCCTTCCTCCATCTTTCCTTCTCCTTCTTGCCTCTTCAGGCGTAGAAGCTGGGGCTGGGACTGGATGAACTGTTTATCCCCCTCTAGCTGGGAATCTGGCACACGCCGGGGCATCAGTTGATCTTACAATCTTCTCCCTCCACTTAGCAGGTGTTTCATCAATCCTTGGGGCCATCAACTTCATTACAACAATCATTAATATGAAGCCCCCCGCTATCTCGCAATACCAAACCCCATTATTTGTATGATCAGTCCTCGTCACTGCCGTACTCCTTCTTCTGTCCCTCCCAGTCCTTGCGGCTGGCATCACAATGCTCCTCACAGACCGAAACCTAAACACCACATTCTTCGACCCGGCCGGAGGAGGTGACCCCATTCTTTATCAACACCTGTTCTGATTCTTCG
>PQ571896-32937
GGAACAGCCCTTAGCCTGCTTATCCGGGCAGAACTGAGCCAACCAGGCGTACTCCTGGGAGACGACCAGATCTATAACGTAATTGTTACTGCGCATGCGTTCGTAATAATTTTCTTTATAGTAATGCCAATTCTCATTGGAGGATTTGGAAACTGACTTGTCCCCCTAATGATCGGGGCGCCTGATATGGCATTCCCACGAATGAACAATATGAGCTTTTGACTCCTTCCTCCATCTTTCCTTCTCCTTCTTGCCTCTTCAGGCGTAGAAGCTGGGGCTGGGACTGGATGAACTGTTTATCCCCCTCTAGCTGGGAATCTGGCACACGCCGGGGCATCAGTTGATCTTACAATCTTCTCCCTCCACTTAGCAGGTGTTTCATCAATCCTTGGGGCCATCAACTTTATTACAACAATCATTAATATGAAGCCCCCCGCTATCTCGCAATACCAAACCCCATTATTTGTATGATCAGTCCTCGTCACTGCCGTACTCCTTCTTCTGTCCCTCCCAGTCCTTGCGGCTGGCATTACAATGCTCCTCACAGACCGAAACCTAAACACCACATTCTTCGACCCGGCCGGAGGAGGTGACCCCATTCTTTATCAACACCTGTTCTGATTCTTCG
>PQ571897-33531
GGAACAGCCCTTAgcCTGCTTATCCGGGCAGAACTGAGCCAACCAGGCGCACTCCTGGGAGACGACCAGATCTATAACGTAATTGTTACTGCGCATGCGTTCGTAATAATTTTCTTTATAGTAATGCCAATTCTCATTGGAGGATTTGGAAACTGACTTGTCCCCCTAATGATCGGGGCGCCTGATATGGCATTCCCACGAATGAACAATATGAGCTTTTGACTCCTTCCTCCATCTTTCCTTCTCCTTCTTGCCTCTTCAGGCGTAGAAGCTGGGGCTGGGACTGGATGAACTGTTTATCCCCCTCTAGCTGGGAATCTGGCACACGCCGGGGCATCAGTTGATCTTACAATCTTCTCCCTCCACTTAGCAGGTGTTTCATCAATCCTTGGGGCCATCAACTTTATTACAACAATCATTAATATGAAGCCCCCCGCTATCTCGCAATACCAAACCCCGTTATTTGTATGATCAGTCCTCGTTACTGCCGTACTCCTTCTTCTGTCCCTCCCAGTCCTTGCGGCTGGCATCACAATGCTCCTCACAGACCGAAACCTAAACACCACATTCTTCGACCCGGCCGGAGGAGGTGACCCCATTCTTTATCAACACCTGTTCTGATTCTTCG
>PQ571898-33838
GGAACAGCCCTTAGcCTGCTTATCCGGGCAGAaCTGAgcCAACCAGGCGCacTCCTGGGAGACGACCAgATCTATAACGTAATTGTTACTGCGCATGCGTTCGTAATAATTTTCTTTATAGTAATGCCAATTCTCATTGGAGGATTTGGAAACTGACTTGTCCCCCTAATGATCGGGGCGCCTGATATGGCATTCCCACGAATGAACAATATGAGCTTTTGACTCCTTCCTCCATCTTTCCTTCTCCTTCTTGCCTCTTCAGGCGTAGAAGCTGGGGCTGGGACTGGATGAACTGTTTATCCCCCTCTAGCTGGGAATCTGGCACACGCCGGGGCATCAGTTGATCTTACAATCTTCTCCCTCCACTTAGCAGGTGTTTCATCAATCCTTGGGGCCATCAACTTCATTACAACAATCATTAATATGAAGCCCCCCGCTATCTCGCAATACCAAACCCCATTATTTGTATGATCAGTCCTCGTCACTGCCGTACTCCTTCTTCTGTCCCTCCCAGTCCTTGCGGCTGGCATTACAATGCTCCTCACAGACCGAAACCTAAACACCACATTCTTCGACCCGGCCGGAGGAGGTGACCCCATTCTTTATCAACACCTGTTCTGATTCTTCG
>PQ571899-33839
GGAACAGCCCTAAGCCTGCTTATCCGGGCAGAACTGAGCCAACCAGGCGCACTCCTCGGGGACGACCAGATCTATAACGTAATTGTTACTGCGCATGCGTTCGTAATAATTTTCTTTATAGTAATGCCAATTCTCATTGGAGGATTTGGAAACTGACTTATCCCCCTAATGATCGGGGCGCCTGATATGGCATTCCCACGAATGAACAATATGAGCTTTTGACTCCTTCCTCCATCTTTCCTTCTCCTTCTTGCCTCTTCAGGCGTAGAAGCTGGGGCTGGGACTGGATGAACTGTTTATCCCCCTCTAGCTGGGAATCTGGCGCATGCCGGGGCATCAGTTGATCTTACAATTTTCTCCCTCCACTTAGCAGGTGTTTCATCAATCCTTGGGGCCATCAACTTCATTACAACAATCATTAATATGAAGCCCCCCGCTATCTCGCAGTACCAAACCCCACTATTTGTATGATCAGTCCTCGTCACTGCCGTACTCCTTCTTCTGTCCCTCCCAGTCCTTGCGGCTGGCATTACAATGCTCCTCACAGACCGAAATCTAAACACCACATTCTTCGACCCGGCCGGAGGAGGTGACCCCATTCTTTACCAACACCTGTTCTGATTCTTCG
>PQ571900-33843
GGAACAGCCCTTAGCCTGCTTATCCGGGCAGAACTGAGCCAACCAGGCGCACTCCTGGGAGACGACCAGATCTATAACGTAATTGTTACTGCGCATGCGTTCGTAATAATTTTCTTTATAGTAATGCCAATTCTCATTGGAGGATTTGGAAACTGACTTGTCCCCCTAATGATCGGGGCGCCTGATATGGCATTCCCACGAATGAACAATATGAGCTTTTGACTCCTTCCTCCATCTTTCCTTCTCCTTCTTGCCTCTTCAGGCGTAGAAGCTGGGGCTGGGACTGGATGAACTGTTTATCCCCCTCTAGCTGGGAATCTGGCACACGCCGGGGCATCAGTTGATCTTACAATCTTCTCCCTCCACTTAGCAGGTGTTTCATCAATCCTTGGGGCCATCAACTTCATTACAACAATCATTAATATGAAGCCCCCCGCTATCTCGCAATACCAAACCCCATTATTTGTATGATCAGTCCTCGTCACTGCCGTACTCCTTCTTCTGTCCCTCCCAGTCCTTGCGGCTGGCATCACAATGCTCCTCACAGACCGAAACCTAAACACCACATTCTTCGACCCGGCCGGAGGAGGTGACCCCATTCTTTATCAACACCTGTTCTGATTCTTCG
>PQ571901-33848
GGAACAGCCCTTAGCCTGCTTATCCGGGCAGAACTGAGCCAACCAGGCGCACTCCTGGGAGACGACCAGATCTATAACGTAATTGTTACTGCGCATGCGTTCGTAATAATTTTCTTTATAGTAATGCCAATTCTCATTGGAGGATTTGGAAACTGACTTGTCCCCCTAATGATCGGGGCGCCTGATATGGCATTCCCACGAATGAACAATATGAGCTTTTGACTCCTTCCTCCATCTTTCCTTCTCCTTCTTGCCTCTTCAGGCGTAGAAGCTGGGGCTGGGACTGGATGAACTGTTTATCCCCCTCTAGCTGGGAATCTGGCACACGCCGGGGCATCAGTTGATCTTACAATCTTCTCCCTCCACTTAGCAGGTGTTTCATCAATCCTTGGGGCCATCAACTTCATTACAACAATCATTAATATGAAGCCCCCCGCTATCTCGCAATACCAAACCCCATTATTTGTATGATCAGTCCTCGTCACTGCCGTACTCCTTCTTCTGTCCCTCCCAGTCCTTGCGGCTGGCATCACAATGCTCCTCACAGACCGAAACCTAAACACCACATTCTTCGACCCGGCCGGAGGAGGTGACCCCATTCTTTATCAACACCTGTTCTGATTCTtCG
>PQ571902-33849
GGAACAGCCCTTAGCCTGCTTATCCGGGCAGAACTGAGCCAACCAGGCGTACTCCTGGGAGACGACCAGATCTATAACGTAATTGTTACTGCGCATGCGTTCGTAATAATTTTCTTTATAGTAATGCCAATTCTCATTGGAGGATTTGGAAACTGACTTGTCCCCCTAATGATCGGGGCGCCTGATATGGCATTCCCACGAATGAACAATATGAGCTTTTGACTCCTTCCTCCATCTTTCCTTCTCCTTCTTGCCTCTTCAGGCGTAGAAGCTGGGGCTGGGACTGGATGAACTGTTTATCCCCCTCTAGCTGGGAATCTGGCACACGCCGGGGCATCAGTTGATCTTACAATCTTCTCCCTCCACTTAGCAGGTGTTTCATCAATCCTTGGGGCCATCAACTTCATTACAACAATCATTAATATGAAGCCCCCCGCTATCTCGCAATACCAAACCCCATTATTTGTATGATCAGTCCTCGTCACTGCCGTACTCCTTCTTCTGTCCCTCCCAGTCCTTGCGGCTGGCATCACAATGCTCCTCACAGACCGAAACCTAAACACCACATTCTTCGACCCGGCCGGAGGAGGTGACCCCATTCTTTATCAACACCTGTTCTGATTCTTCG
>PQ571903-33850
GGAACAGCCCTTAGCCTGCTTATCCGGGCAGAACTGAGCCAACCAGGCGCACTCCTGGGAGACGACCAGATCTATAACGTAATTGTTACTGCGCATGCGTTCGTAATAATTTTCTTTATAGTAATGCCAATTCTCATTGGAGGATTTGGAAACTGACTTGTCCCCCTAATGATCGGGGCGCCTGATATGGCATTCCCACGAATGAACAATATGAGCTTTTGACTCCTTCCTCCATCTTTCCTTCTCCTTCTTGCCTCTTCAGGCGTAGAAGCTGGGGCTGGGACTGGATGAACTGTTTATCCCCCTCTAGCTGGGAATCTGGCACACGCCGGGGCATCAGTTGATCTTACAATCTTCTCCCTCCACTTAGCAGGTGTTTCATCAATCCTTGGGGCCATCAACTTTATTACAACAATCATTAATATGAAGCCCCCCGCTATCTCGCAATACCAAACCCCATTATTTGTATGATCAGTCCTCGTCACTGCCGTACTCCTTCTTCTGTCCCTCCCAGTCCTTGCGGCTGGCATCACAATGCTCCTTACAGACCGAAACCTAAACACCACATTCTTCGACCCGGCCGGAGGAGGTGACCCCATTCTTTATCAACACCTGTTCTGATTCTTCG
>PQ571904-33851
GGAACAGCCCTTAGCCTGCTTATCCGGGCAGAACTGAGCCAACCAGGCGCACTCCTGGGAGACGACCAGATCTATAACGTAATTGTTACTGCGCATGCGTTCGTAATAATTTTCTTTATAGTAATGCCAATTCTCATTGGAGGATTTGGAAACTGACTTGTCCCCCTAATGATCGGGGCGCCTGATATGGCATTCCCACGAATGAACAATATGAGCTTTTGACTCCTTCCTCCATCTTTCCTTCTCCTTCTTGCCTCTTCAGGCGTAGAAGCTGGGGCTGGAACTGGATGAACTGTTTATCCCCCTCTAGCTGGGAATCTGGCACACGCCGGGGCATCAGTTGATCTTACAATCTTCTCCCTCCACTTAGCAGGTGTTTCATCAATCCTTGGGGCCATCAACTTCATTACAACAATCATTAACATGAAGCCCCCCGCTATCTCGCAATACCAAACCCCATTATTTGTATGATCAGTCCTCGTCACTGCCGTACTCCTTCTTCTGTCCCTCCCAGTCCTTGCGGCTGGCATCACAATGCTCCTCACAGACCGAAACCTAAACACCACATTCTTCGACCCGGCCGGAGGAGGTGACCCCATTCTTTATCAACACCTGTTCTGATTCTTCG
>PQ571905-33945
GGAACAGCCcTTAgcCTGCTTATCCGGGCAGAACTGAGCCAACCAGGCGCACTCCTGGGAGACGACCAGATCTATAACGTAATTGTTACTGCGCATGCGTTCGTAATAATTTTCTTTATAGTAATGCCAATTCTCATTGGAGGGTTTGGAAACTGACTTGTCCCCCTAATGATCGGGGCGCCTGATATGGCATTCCCACGAATGAACAATATGAGCTTTTGACTCCTTCCTCCATCTTTCCTTCTCCTTCTTGCCTCTTCAGGCGTAGAAGCTGGGGCTGGGACTGGATGAACTGTTTATCCCCCTCTAGCTGGGAATCTGGCACACGCCGGGGCATCAGTTGATCTTACAATCTTCTCCCTCCACTTAGCAGGTGTTTCATCAATCCTTGGGGCCATCAACTTCATTACAACAATCATTAATATGAAGCCCCCCGCTATCTCGCAATACCAAACCCCATTATTTGTATGATCAGTCCTCGTCACTGCCGTACTCCTTCTTCTGTCCCTCCCAGTCCTTGCGGCTGGCATCACAATGCTCCTCACAGACCGAAACCTAAACACCACATTCTTCGACCCGGCCGGAGGAGGTGACCCCATTCTTTATCAACACCTGTTCTGATTCTTCG
>PQ571906-33947
GGAACAGCCCTTAGCCTGCTTATCCGGGCAGAACTGAGCCAACCAGGCGTACTCCTGGGAGACGACCAGATCTATAACGTAATTGTTACTGCGCATGCGTTCGTAATAATTTTCTTTATAGTAATGCCAATTCTCATTGGAGGATTTGGAAACTGACTTGTCCCCCTAATGATCGGGGCGCCTGATATGGCATTCCCACGAATGAACAATATGAGCTTTTGACTCCTTCCTCCATCTTTCCTTCTCCTTCTTGCCTCTTCAGGCGTAGAAGCTGGGGCTGGGACTGGATGAACTGTTTATCCCCCTCTAGCTGGGAATCTGGCACACGCCGGGGCATCAGTTGATCTTACAATCTTCTCCCTCCACTTAGCAGGTGTTTCATCAATCCTTGGGGCCATCAACTTCATTACAACAATCATTAATATGAAGCCCCCCGCTATCTCGCAATACCAAACCCCATTATTTGTATGATCAGTCCTCGTCACTGCCGTACTCCTTCTTCTGTCCCTCCCAGTCCTTGCGGCTGGCATCACAATGCTCCTCACAGACCGAAACCTAAACACCACATTCTTCGACCCGGCCGGAGGAGGTGACCCCATTCTTTATCAACACCTGTTCTGATTCTTCG
>PQ571907-34011
GGAACAGCCCTAAGCCTGCTTATCCGGGCAGAACTGAGCCAACCAGGCGCACTCCTCGGGGACGACCAGATCTATAACGTAATTGTTACTGCGCATGCGTTCGTAATAATTTTCTTTATAGTAATGCCAATTCTCATTGGAGGATTTGGAAACTGACTTATCCCCCTAATGATCGGGGCGCCTGATATGGCATTCCCACGAATGAACAATATGAGCTTTTGACTCCTTCCTCCATCTTTCCTTCTCCTTCTTGCCTCTTCAGGCGTAGAAGCTGGGGCTGGGACTGGATGAACTGTTTATCCCCCTCTAGCTGGGAATCTGGCGCATGCCGGGGCATCAGTTGATCTTACAATTTTCTCCCTCCACTTAGCAGGTGTTTCATCAATCCTTGGGGCCATCAACTTCATTACAACAATCATTAATATGAAACCCCCCGCTATCTCGCAGTACCAAACCCCACTATTTGTATGATCAGTCCTCGTCACTGCCGTACTCCTTCTTCTGTCCCTCCCAGTCCTTGCGGCTGGCATCACAATGCTCCTCACAGACCGAAATCTAAACACCACATTCTTCGACCCGGCCGGAGGAGGTGACCCCATTCTTTACCAACACCTGTTCTGATTCTTCG
>PQ571908-55688
GGAACAGCCCTTAGCCTGCTTATCCGGGCAGAACTGAGCCAACCAGGCGCACTCCTGGGAGACGACCAGATCTATAACGTAATTGTTACTGCGCATGCGTTCGTAATAATTTTCTTTATAGTAATGCCAATTCTCATTGGAGGATTTGGAAACTGACTTGTCCCCCTAATGATCGGGGCGCCTGATATGGCATTCCCACGAATGAACAATATGAGCTTTTGACTCCTTCCTCCATCTTTCCTTCTCCTTCTTGCCTCTTCAGGCGTAGAAGCTGGGGCTGGGACTGGATGAACTGTTTATCCCCCTCTAGCTGGGAATCTGGCACACGCCGGGGCATCAGTTGATCTTACAATCTTCTCCCTCCACTTAGCAGGTGTTTCATCAATCCTTGGGGCCATCAACTTCATTACAACAATCATTAATATGAAGCCCCCCGCTATCTCGCAATACCAAACCCCATTATTTGTATGATCAGTCCTCGTCACTGCCGTACTCCTTCTTCTGTCCCTCCCAGTCCTTGCGGCTGGCATCACAATGCTCCTCACAGACCGAAACCTAAACACCACATTCTTCGACCCGGCCGGAGGAGGTGACCCCATTCTTTATCAACACCTGTTCTGATTCTTCG
>PQ571909-55690
GGAACAGCCCTTAGCCTGCTTATCCGGGCAGAACTGAGCCAACCAGGCGCACTCCTGGGAGACGACCAGATCTATAACGTAATTGTTACTGCGCATGCGTTCGTAATAATTTTCTTTATAGTAATGCCAATTCTCATTGGAGGATTTGGAAACTGACTTGTCCCCCTAATGATCGGGGCGCCTGATATGGCATTCCCACGAATGAACAATATGAGCTTTTGACTCCTTCCTCCATCTTTCCTTCTCCTTCTTGCCTCTTCAGGCGTAGAAGCTGGGGCTGGGACTGGATGAACTGTTTATCCCCCTCTAGCTGGGAATCTGGCACACGCCGGGGCATCAGTTGATCTTACAATCTTCTCCCTCCACTTAGCAGGTGTTTCATCAATCCTTGGGGCCATCAACTTCATTACAACAATCATTAATATGAAGCCCCCCGCTATCTCGCAATACCAAACCCCATTATTTGTATGATCAGTCCTCGTCACTGCCGTACTCCTTCTTCTGTCCCTCCCAGTCCTTGCGGCTGGCATCACAATGCTCCTCACAGACCGAAACCTAAACACCACATTCTTCGACCCGGCCGGAGGAGGTGACCCCATTCTTTATCAACACCTGTTCTGATTCTTCG
>PQ571910-55693
ggaAcAGCcCTTAgCCTGCTTATCCGGGCAGAACTGAGCCAACCAGGCGCACTCCTGGGAGACGACCAGATCTATAACGTAATTGTTACTGCGCATGCGTTCGTAATAATTTTCTTTATAGTAATGCCAATTCTCATTGGAGGATTTGGAAACTGACTTGTCCCCCTAATGATCGGGGCGCCTGACATGGCATTCCCACGAATGAACAATATGAGCTTTTGACTCCTTCCTCCATCTTTCCTTCTCCTTCTTGCCTCTTCAGGCGTAGAAGCTGGGGCTGGGACTGGATGAACTGTTTATCCCCCTCTAGCTGGGAATCTGGCACACGCCGGGGCATCAGTTGATCTTACAATCTTCTCCCTCCACTTAGCAGGTGTTTCATCAATCCTTGGGGCCATCAACTTCATTACAACAATCATTAATATGAAGCCCCCCGCTATCTCGCAGTACCAAACCCCATTATTTGTATGATCAGTCCTCGTCACTGCCGTACTCCTTCTTCTGTCCCTCCCAGTCCTTGCGGCTGGCATCACAATGCTCCTCACAGACCGAAACCTAAACACCACATTCTTCGACCCGGCCGGAGGAGGTGACCCCATTCTTTATCAACACCTGTTCTGATTCTTCG
>PQ571911-60696
GGAACAGCCCTTAGCCTGCTTATCCGGGCAGAACTGAGCCAACCAGGCGCACTCCTGGGAGACGACCAGATCTATAACGTAATTGTTACTGCGCATGCGTTCGTAATAATTTTCTTTATAGTAATGCCAATTCTCATTGGAGGATTTGGAAACTGACTTGTCCCCCTAATGATCGGGGCGCCTGATATGGCATTCCCACGAATGAACAATATGAGCTTTTGACTCCTTCCTCCATCTTTCCTTCTCCTTCTTGCCTCTTCAGGCGTAGAAGCTGGGGCTGGGACTGGATGAACTGTTTATCCCCCTCTAGCTGGGAATCTGGCACACGCCGGGGCATCAGTTGATCTTACAATCTTCTCCCTCCACTTAGCAGGTGTTTCATCAATCCTTGGGGCCATCAACTTCATTACAACAATCATTAATATGAAGCCCCCCGCTATCTCGCAATACCAAACCCCATTATTTGTATGATCAGTCCTCGTCACTGCCGTACTCCTTCTTCTGTCCCTCCCAGTCCTTGCGGCTGGCATCACAATGCTCCTCACAGACCGAAACCTAAACACCACATTCTTCGACCCGGCCGGAGGAGGTGACCCCATTCTTTATCAACACCTGTTCTGATTCTTCG
>PQ571912-68557
gaaacagcccttagcctgcttatccgggcagaactgagccaaccaggcgcactccTgggagacgaccagatctataacgtaattgttactgcgcatgcgttcgtaataattttcttTATAGTAATGCCAATTCTCATTGGAGGATTTGGAAACTGACTTGTCCCCCTAATGATCGGGGCGCCTGATATGGCATTCCCACGAATGAACAATATGAGCTTTTGACTCCTTCCTCCATCTTTCCTTCTCCTTCTTGCCTCTTCAGGCGTAGAAGCTGGGGCTGGGACTGGATGAACTGTTTATCCCCCTCTAGCTGGGAATCTGGCACACGCCGGGGCATCAGTTGATCTTACAATCTTCTCCCTCCACTTAGCAGGTGTTTCATCAATCCTTGGGGCCATCAACTTCATTACAACAATCATTAATATGAAGCCCCCCGCTATCTCGCAATACCAAACCCCATTATTTGTATGATCAGTCCTCGTCACTGCCGTACTCCTTCTTCTGTCCCTCCCAGTCCTTGCGGCTGGCATCACAATGCTCCTCACAGACCGAAACCTAAACACCACATTCTTCGACCCGGCCGGAGGAGGTGACCCCATTCTTTATCAACACCTGTTCTGATTCTTTG
>PQ571913-68558
gAAACAGCCCTTAGCCTGCTTATCCGGGCAGAACTGAGCCAACCAGGCGCACTCCTGGGAGACGACCAGATCTATAACGTAATTGTTACTGCGCATGCGTTCGTAATAATTTTCTTTATAGTAATGCCAATTCTCATTGGAGGATTTGGAAACTGACTTGTCCCCCTAATGATCGGGGCGCCTGATATGGCATTCCCACGAATGAACAATATGAGCTTTTGACTCCTTCCTCCATCTTTCCTTCTCCTTCTTGCCTCTTCAGGCGTAGAAGCTGGGGCTGGGACTGGATGAACTGTTTATCCCCCTCTAGCTGGGAATCTGGCACACGCCGGGGCATCAGTTGATCTTACAATCTTCTCCCTCCACTTAGCAGGTGTTTCATCAATCCTTGGGGCCATCAACTTCATTACAACAATCATTAATATGAAGCCCCCCGCTATCTCGCAATACCAAACCCCATTATTTGTATGATCAGTCCTCGTCACTGCCGTACTCCTTCTTCTGTCCCTCCCAGTCCTTGCGGCTGGCATCACAATGCTCCTCACAGACCGAAACCTAAACACCACATTCTTCGACCCGGCCGGAGGAGGTGACCCCATTCTTTATCAACACCTGTTCTGATTCTTTG
>PQ571914-68559
gAAACAGCCCTTAGCCTGCTTATCCGGGCAGAACTGAGCCAACCAGGCGCACTCCTGGGAGACGACCAGATCTATAACGTAATTGTTACTGCGCATGCGTTCGTAATAATTTTCTTTATAGTAATGCCAATTCTCATTGGAGGATTTGGAAACTGACTTGTCCCCCTAATGATCGGGGCGCCTGATATGGCATTCCCACGAATGAACAATATGAGCTTTTGACTCCTTCCTCCATCTTTCCTTCTCCTTCTTGCCTCTTCAGGCGTAGAAGCTGGGGCTGGGACTGGATGAACTGTTTATCCCCCTCTAGCTGGGAATCTGGCACACGCCGGGGCATCAGTTGATCTTACAATCTTCTCCCTCCACTTAGCAGGTGTTTCATCAATCCTTGGGGCCATCAACTTCATTACAACAATCATTAATATGAAGCCCCCCGCTATCTCGCAATACCAAACCCCATTATTTGTATGATCAGTCCTCGTCACTGCCGTACTCCTTCTTCTGTCCCTCCCAGTCCTTGCGGCTGGCATCACAATGCTCCTCACAGACCGAAACCTAAACACCACATTCTTCGACCCGGCCGGAGGAGGTGACCCCATTCTTTATCAACACCTGTTCTGATTCTTTG
>PQ571915-68562
gAAACAGCCCTTAGCCTGCTTATCCGGGCAGAACTGAGCCAACCAGGCGCACTCCTGGGAGACGACCAGATCTATAACGTAATTGTTACTGCGCATGCGTTCGTAATAATTTTCTTTATAGTAATGCCAATTCTCATTGGAGGATTTGGAAACTGACTTGTCCCCCTAATGATCGGGGCGCCTGATATGGCATTCCCACGAATGAACAATATGAGCTTTTGACTCCTTCCTCCATCTTTCCTTCTCCTTCTTGCCTCTTCAGGCGTAGAAGCTGGGGCTGGGACTGGATGAACTGTTTATCCCCCTCTAGCTGGGAATCTGGCACACGCCGGGGCATCAGTTGATCTTACAATCTTCTCCCTCCACCTAGCAGGTGTTTCATCAATCCTTGGGGCCATCAACTTCATTACAACAATCATTAATATGAAGCCCCCCGCTATCTCGCAATACCAAACCCCATTATTTGTATGATCAGTCCTCGTCACTGCCGTACTCCTTCTTCTGTCCCTCCCAGTCCTTGCGGCTGGCATCACAATGCTCCTCACAGACCGAAACCTAAACACCACATTCTTCGACCCGGCCGGAGGAGGTGACCCCATTCTTTATCAACACCTGTTCTGATTCTTTG
>PQ571916-68563
gAAACAGCCCTTAGCCTGCTtaTCCGGGCaGAaCTGAGCCAACCAGGCGCACTCCTGGGAGACGACCAGATCTATAACGTAATTGTTACTGCGCATGCGTTCGTAATAATTTTCTTTATAGTAATGCCAATTCTCATTGGAGGATTTGGAAACTGACTTGTCCCCCTAATGATCGGGGCGCCTGATATGGCATTCCCACGAATGAACAATATGAGCTTTTGACTCCTTCCTCCATCTTTCCTTCTCCTTCTTGCCTCTTCAGGCGTAGAAGCTGGGGCTGGGACTGGATGAACTGTTTATCCCCCTCTAGCTGGGAATCTGGCACACGCCGGGGCATCAGTTGATCTTACAATCTTCTCCCTCCACTTAGCAGGTGTTTCATCAATCCTTGGGGCCATCAACTTCATTACAACAATCATTAATATGAAGCCCCCCGCTATCTCGCAATACCAAACCCCATTATTTGTATGATCAGTCCTCGTCACTGCCGTACTCCTTCTTCTGTCCCTCCCAGTCCTTGCGGCTGGCATCACAATGCTCCTCACAGACCGAAACCTAAACACCACATTCTTCGACCCGGCCGGAGGAGGTGACCCCATTCTTTATCAACACCTGTTCTGATTCTTTG
>PQ571917-68565
gGAACAGCCCTAAGCCTGCTTATCCGGGCAGAACTGAGCCAACCAGGCGCACTCCTCGGGGACGACCAGATCTATAACGTAATTGTTACTGCGCATGCGTTCGTAATAATTTTCTTTATAGTAATGCCAATTCTCATTGGAGGATTTGGAAACTGACTTATCCCCCTAATGATCGGGGCGCCTGATATGGCATTCCCACGAATGAACAATATGAGCTTTTGACTCCTTCCTCCATCTTTCCTTCTCCTTCTTGCCTCTTCAGGCGTAGAAGCTGGGGCTGGAACTGGATGAACTGTTTATCCCCCTCTAGCTGGGAATCTGGCGCATGCCGGGGCATCAGTTGATCTTACAATTTTCTCCCTCCACTTAGCAGGTGTTTCATCAATCCTTGGGGCCATCAACTTCATTACAACAATCATTAACATGAAACCCCCCGCTATCTCGCAGTACCAAACCCCACTATTTGTATGATCAGTCCTCGTCACTGCCGTACTCCTTCTTCTGTCCCTCCCAGTCCTTGCGGCTGGCATTACAATGCTCCTCACAGACCGAAATCTAAACACCACATTCTTCGACCCGGCCGGAGGAGGTGACCCCATTCTTTACCAACACCTGTTCTGATTCTTTG
>PQ571918-68566
gaaacagcccttagcctgcttatCCgGgCAgAaCTgAGCCaaCCaGGCGCaCTCCTGGGAGACAACCagAtCTATAACGTAATTGTTACTGCGCATGCGTTCGTAATAATTTTCTTTATAGTAATGCCAATTCTCATTGGAGGATTTGGAAACTGACTTGTCCCCCTAATGATCGGGGCGCCTGATATGGCATTCCCACGAATGAACAATATGAGCTTTTGACTCCTTCCTCCATCTTTCCTTCTCCTTCTTGCCTCTTCAGGCGTAGAAGCTGGGGCTGGGACTGGATGAACTGTTTATCCCCCTCTAGCTGGGAATCTGGCACACGCCGGGGCATCAGTTGATCTTACAATCTTCTCCCTCCACTTAGCAGGTGTTTCATCAATCCTTGGGGCCATCAACTTCATTACAACAATCATTAATATGAAGCCCCCCGCTATCTCGCAATACCAAACCCCATTATTTGTATGATCAGTCCTCGTCACTGCCGTACTCCTTCTTCTGTCCCTCCCAGTCCTTGCGGCTGGCATCACAATGCTCCTCACAGACCGAAACCTAAACACCACATTCTTCGACCCGGCCGGAGGAGGTGACCCCATTCTTTATCAACACCTGTTCTGATTCTTTG
>PQ571919-68567
gaaacagCcCtTaGcCtgcTTATCCGGGCAGAACTGAGCCAACCAGGCGCACTCCTGGGAGACGACCAGATCTATAACGTAATTGTTACTGCGCATGCGTTCGTAATAATTTTCTTTATAGTAATGCCAATTCTCATTGGAGGATTTGGAAACTGACTTGTCCCCCTAATGATCGGGGCGCCTGATATGGCATTCCCACGAATGAACAATATGAGCTTTTGACTCCTTCCTCCATCTTTCCTTCTCCTTCTTGCCTCTTCAGGCGTAGAAGCTGGGGCTGGGACTGGATGAACTGTTTATCCCCCTCTAGCTGGGAATCTGGCACACGCCGGGGCATCAGTTGATCTTACAATCTTCTCCCTCCACTTAGCAGGTGTTTCATCAATCCTTGGGGCCATCAACTTCATTACAACAATCATTAATATGAAGCCCCCCGCTATCTCGCAATACCAAACCCCATTATTTGTATGATCAGTCCTCGTCACTGCCGTACTCCTTCTTCTGTCCCTCCCAGTCCTTGCGGCTGGCATCACAATGCTCCTCACAGACCGAAACCTAAACACCACATTCTTCGACCCGGCCGGAGGAGGTGACCCCATTCTTTATCAACACCTGTTCTGATTCTTTG
>PQ571920-68568
gAAaCAGCCCTTAGCCTGCTTATCCGGGCAGAACTGAGCCAACCAGGCGCACTCCTGGGAGACGACCAGATCTATAACGTAATTGTTACTGCGCATGCGTTCGTAATAATTTTCTTTATAGTAATGCCAATTCTCATTGGAGGATTTGGAAACTGACTTGTCCCCCTAATGATCGGGGCGCCTGATATGGCATTCCCACGAATGAACAATATGAGCTTTTGACTCCTTCCTCCATCTTTCCTTCTCCTTCTTGCCTCTTCAGGCGTAGAAGCTGGGGCTGGAACTGGATGAACTGTTTATCCCCCTCTAGCTGGGAATCTGGCACACGCCGGGGCATCAGTTGATCTTACAATCTTCTCCCTCCACTTAGCAGGTGTTTCATCAATCCTTGGGGCCATCAACTTCATTACAACAATCATTAACATGAAGCCCCCCGCTATCTCGCAATACCAAACCCCATTATTTGTATGATCAGTCCTCGTCACTGCCGTACTCCTTCTTCTGTCCCTCCCAGTCCTTGCGGCTGGCATCACAATGCTCCTCACAGACCGAAACCTAAACACCACATTCTTCGACCCGGCCGGAGGAGGTGACCCCATTCTTTATCAACACCTGTTCTGATTCTTTG
>PQ571921-68569
gAAaCAGCCCTTAGCCTGCTTATCCGGGCAGAACTGAGCCAACCAGGCGCACTCCTGGGAGACGACCAGATCTATAACGTAATTGTTACTGCGCATGCGTTCGTAATAATTTTCTTTATAGTAATGCCAATTCTCATTGGAGGATTTGGAAACTGACTTGTCCCCCTAATGATCGGGGCGCCTGATATGGCATTCCCACGAATGAACAATATGAGCTTTTGACTCCTTCCTCCATCTTTCCTTCTCCTTCTTGCCTCTTCAGGCGTAGAAGCTGGGGCTGGGACTGGATGAACTGTTTATCCCCCTCTAGCTGGGAATCTGGCACACGCCGGGGCATCAGTTGATCTTACAATCTTCTCCCTCCACTTAGCAGGTGTTTCATCAATCCTTGGGGCCATCAACTTCATTACAACAATCATTAATATGAAGCCCCCCGCTATCTCGCAATACCAAACCCCATTATTTGTATGATCAGTCCTCGTCACTGCCGTACTCCTTCTTCTGTCCCTCCCAGTCCTTGCGGCTGGCATCACAATGCTCCTCACAGACCGAAACCTAAACACCACATTCTTCGACCCGGCCGGAGGAGGTGACCCCATTCTTTATCAACACCTGTTCTGATTCTTTG
>PQ571922-68570
gAAaCAGCCCTTAGCCTGCTTATCCGGGCAgAACTGAGCCAACCAGGCGCACTCCTGGGAGACGACCAGATCTATAACGTAATTGTTACTGCGCATGCGTTCGTAATAATTTTCTTTATAGTAATGCCAATTCTCATTGGAGGATTTGGAAACTGACTTGTCCCCCTAATGATCGGGGCGCCTGATATGGCATTCCCACGAATGAACAATATGAGCTTTTGACTCCTTCCTCCATCTTTCCTTCTCCTTCTTGCCTCTTCAGGCGTAGAAGCTGGGGCTGGGACTGGATGAACTGTTTATCCCCCTCTAGCTGGGAATCTGGCACACGCCGGGGCATCAGTTGATCTTACAATCTTCTCCCTCCACTTAGCAGGTGTTTCATCAATCCTTGGGGCCATCAACTTCATTACAACAATCATTAATATGAAGCCCCCCGCTATCTCGCAATACCAAACCCCATTATTTGTATGATCAGTCCTCGTCACTGCCGTACTCCTTCTTCTGTCCCTCCCAGTCCTTGCGGCTGGCATCACAATGCTCCTCACAGACCGAAACCTAAACACCACATTCTTCGACCCGGCCGGAGGAGGTGACCCCATTCTTTATCAACACCTGTTCTGATTCTTTG
>PQ571923-16967
GGAACAGCCCTTAGCCTGCTTATCCGGGCAGAACTGAGCCAACCAGGCGCACTCCTGGGAGACGACCAGATCTATAACGTAATTGTTACTGCGCATGCGTTCGTAATAATTTTCTTTATAGTAATGCCAATTCTCATTGGAGGATTTGGAAACTGACTTGTCCCCCTAATGATCGGGGCGCCTGATATGGCATTCCCACGAATGAACAATATGAGCTTTTGACTCCTTCCTCCATCTTTCCTTCTCCTTCTTGCCTCTTCAGGCGTAGAAGCTGGGGCTGGGACTGGATGAACTGTTTATCCCCCTCTAGCTGGGAATCTGGCACACGCCGGGGCATCAGTTGATCTTACAATCTTCTCCCTCCACTTAGCAGGTGTTTCATCAATCCTTGGGGCCATCAACTTTATTACAACAATCATTAATATGAAGCCCCCCGCTATCTCGCAATACCAAACCCCGTTATTTGTATGATCAGTCCTCGTTACTGCCGTACTCCTTCTTCTGTCCCTCCCAGTCCTTGCGGCTGGCATCACAATGCTCCTCACAGACCGAAACCTAAACACCACATTCTTCGACCCGGCCGGAGGAGGTGACCCCATTCTTTATCAACACCTGTTCTGATTCTTCg
>PQ571924-16968
GGAACAGCCCTTAGCCTGCTTATCCGGGCAGAACTGAGCCAACCAGGCGCACTCCTGGGAGACGACCAGATCTATAACGTAATTGTTACTGCGCATGCGTTCGTAATAATTTTCTTTATAGTAATGCCAATTCTCATTGGAGGATTTGGAAACTGACTTGTCCCCCTAATGATCGGGGCGCCTGATATGGCATTCCCACGAATGAACAATATGAGCTTTTGACTCCTTCCTCCATCTTTCCTTCTCCTTCTTGCCTCTTCAGGCGTAGAAGCTGGGGCTGGAACTGGATGAACTGTTTATCCCCCTCTAGCTGGGAATCTGGCACACGCCGGGGCATCAGTTGATCTTACAATCTTCTCCCTCCACTTAGCAGGTGTTTCATCAATCCTTGGGGCCATCAACTTCATTACAACAATCATTAACATGAAGCCCCCCGCTATCTCGCAATACCAAACCCCATTATTTGTATGATCAGTCCTCGTCACTGCCGTACTCCTTCTTCTGTCCCTCCCAGTCCTTGCGGCTGGCATCACAATGCTCCTCACAGACCGAAACCTAAACACCACATTCTTCGACCCGGCCGGAGGAGGTGACCCCATTCTTTATCAACACCTGTTCTGATTCTTCG
